# Supplementary material for: Lifelong behavioral screen reveals an architecture of vertebrate aging
Source: Science. Author manuscript; Available in PMC 2026 May 12. (PMC13165398; doi:10.1126/science.aea9795)
Supplement: Data_S2 [file NIHMS2164217-supplement-Data_S2.xlsx]

## Sheet: Barcodes
Name	B1	sample	tissue	cohort	tracking_table_position	age_group	animal_name	age_days	aging trajectory	sample_long_name
G10	TTAAGCTGCCTTAA	E1 T	testis	7	G0	old	0_137_cohort3	392		0_137_cohort3_testis_old	BRBseq_barcode_G10		BRB-seq of killifish (GRZ) testis, age: old											Pool of all biological samples prior to sequencing. Non-demultiplexed; contains 8 tissues per sample; contains multipule ages (young, middle-aged, old); contains distinct aging trajectories of middle-aged animals based on behavior (slow or fast aging trajectories)
E19	TTCCAACCGGACAG	E1 Sk	skin	7	G0	old	0_137_cohort3	392		0_137_cohort3_skin_old	BRBseq_barcode_E19		BRB-seq of killifish (GRZ) skin, age: old
K21	ATACCTTAATCTCC	E1 S	spleen	7	G0	old	0_137_cohort3	392		0_137_cohort3_spleen_old	BRBseq_barcode_K21		BRB-seq of killifish (GRZ) spleen, age: old
M12	TCCAATAGGTCCAG	E1 L	liver	7	G0	old	0_137_cohort3	392		0_137_cohort3_liver_old	BRBseq_barcode_M12		BRB-seq of killifish (GRZ) liver, age: old
D14	ACACAGCACGATAG	E1 K	kidney	7	G0	old	0_137_cohort3	392		0_137_cohort3_kidney_old	BRBseq_barcode_D14		BRB-seq of killifish (GRZ) kidney, age: old
B23	CTCAGTCACACGAG	E1 H	heart	7	G0	old	0_137_cohort3	392		0_137_cohort3_heart_old	BRBseq_barcode_B23		BRB-seq of killifish (GRZ) heart, age: old
P18	CCGGTTCCTAGTGA	E1 G	gut	7	G0	old	0_137_cohort3	392		0_137_cohort3_gut_old	BRBseq_barcode_P18		BRB-seq of killifish (GRZ) gut, age: old
J16	TCCAGAACTGAGGC	E1 B	brain	7	G0	old	0_137_cohort3	392		0_137_cohort3_brain_old	BRBseq_barcode_J16		BRB-seq of killifish (GRZ) brain, age: old
I10	ATATCACAGTCGCA	D3 T	testis	7	Y8	old	8_146_cohort7	214		8_146_cohort7_testis_old	BRBseq_barcode_I10		BRB-seq of killifish (GRZ) testis, age: old
G19	TATACGCGACATCG	D3 Sk	skin	7	Y8	old	8_146_cohort7	214		8_146_cohort7_skin_old	BRBseq_barcode_G19		BRB-seq of killifish (GRZ) skin, age: old
M21	TACCGGTATGGTCC	D3 S	spleen	7	Y8	old	8_146_cohort7	214		8_146_cohort7_spleen_old	BRBseq_barcode_M21		BRB-seq of killifish (GRZ) spleen, age: old
O12	TATTGAGTCCGAGA	D3 L	liver	7	Y8	old	8_146_cohort7	214		8_146_cohort7_liver_old	BRBseq_barcode_O12		BRB-seq of killifish (GRZ) liver, age: old
F14	CTCAACCGGACGGA	D3 K	kidney	7	Y8	old	8_146_cohort7	214		8_146_cohort7_kidney_old	BRBseq_barcode_F14		BRB-seq of killifish (GRZ) kidney, age: old
D23	TCGCGGATTAGGCA	D3 H	heart	7	Y8	old	8_146_cohort7	214		8_146_cohort7_heart_old	BRBseq_barcode_D23		BRB-seq of killifish (GRZ) heart, age: old
A17	ACGATATGCTCTGC	D3 G	gut	7	Y8	old	8_146_cohort7	214		8_146_cohort7_gut_old	BRBseq_barcode_A17		BRB-seq of killifish (GRZ) gut, age: old
L16	TAACAGTCCGTTCA	D3 B	brain	7	Y8	old	8_146_cohort7	214		8_146_cohort7_brain_old	BRBseq_barcode_L16		BRB-seq of killifish (GRZ) brain, age: old
K10	CTGTCGAGTAGCAG	D2 T	testis	7	Y3	old	3_146_cohort7	214		3_146_cohort7_testis_old	BRBseq_barcode_K10		BRB-seq of killifish (GRZ) testis, age: old
I19	CATAATTCTATGCC	D2 Sk	skin	7	Y3	old	3_146_cohort7	214		3_146_cohort7_skin_old	BRBseq_barcode_I19		BRB-seq of killifish (GRZ) skin, age: old
B12	CACACGCAGTATCA	D2 L	liver	7	Y3	old	3_146_cohort7	214		3_146_cohort7_liver_old	BRBseq_barcode_B12		BRB-seq of killifish (GRZ) liver, age: old
H14	ATAGGCCTTCGAGG	D2 K	kidney	7	Y3	old	3_146_cohort7	214		3_146_cohort7_kidney_old	BRBseq_barcode_H14		BRB-seq of killifish (GRZ) kidney, age: old
F23	TCATCTGCGCACAC	D2 H	heart	7	Y3	old	3_146_cohort7	214		3_146_cohort7_heart_old	BRBseq_barcode_F23		BRB-seq of killifish (GRZ) heart, age: old
C17	AACTTCCGGCGTGC	D2 G	gut	7	Y3	old	3_146_cohort7	214		3_146_cohort7_gut_old	BRBseq_barcode_C17		BRB-seq of killifish (GRZ) gut, age: old
N16	TCATCTAGGTGGAA	D2 B	brain	7	Y3	old	3_146_cohort7	214		3_146_cohort7_brain_old	BRBseq_barcode_N16		BRB-seq of killifish (GRZ) brain, age: old
M10	TAGCACGCGATGAG	D1 T	testis	7	G8	old	8_137_cohort7	214		8_137_cohort7_testis_old	BRBseq_barcode_M10		BRB-seq of killifish (GRZ) testis, age: old
K19	AACACAACCTTCCG	D1 Sk	skin	7	G8	old	8_137_cohort7	214		8_137_cohort7_skin_old	BRBseq_barcode_K19		BRB-seq of killifish (GRZ) skin, age: old
B21	CACCTGTTGGTTAA	D1 S	spleen	7	G8	old	8_137_cohort7	214		8_137_cohort7_spleen_old	BRBseq_barcode_B21		BRB-seq of killifish (GRZ) spleen, age: old
D12	CTACTGCATAGTAG	D1 L	liver	7	G8	old	8_137_cohort7	214		8_137_cohort7_liver_old	BRBseq_barcode_D12		BRB-seq of killifish (GRZ) liver, age: old
J14	CACGACATGCGAGC	D1 K	kidney	7	G8	old	8_137_cohort7	214		8_137_cohort7_kidney_old	BRBseq_barcode_J14		BRB-seq of killifish (GRZ) kidney, age: old
H23	AATGCCGTATTGAC	D1 H	heart	7	G8	old	8_137_cohort7	214		8_137_cohort7_heart_old	BRBseq_barcode_H23		BRB-seq of killifish (GRZ) heart, age: old
E17	TAGCTTCTCCAGGC	D1 G	gut	7	G8	old	8_137_cohort7	214		8_137_cohort7_gut_old	BRBseq_barcode_E17		BRB-seq of killifish (GRZ) gut, age: old
P16	CAAGACCTTGGCCA	D1 B	brain	7	G8	old	8_137_cohort7	214		8_137_cohort7_brain_old	BRBseq_barcode_P16		BRB-seq of killifish (GRZ) brain, age: old
O09	AATACGGAGACGGC	C9 T	testis	6	G7	mid	7_137_cohort6	157	slow	7_137_cohort6_testis_mid_slow	BRBseq_barcode_O09		BRB-seq of killifish (GRZ) testis, age: mid, trajectory: slow
M18	CCGAGGCTTCCTAG	C9 Sk	skin	6	G7	mid	7_137_cohort6	157	slow	7_137_cohort6_skin_mid_slow	BRBseq_barcode_M18		BRB-seq of killifish (GRZ) skin, age: mid, trajectory: slow
D20	CTTGATACCGGCGC	C9 S	spleen	6	G7	mid	7_137_cohort6	157	slow	7_137_cohort6_spleen_mid_slow	BRBseq_barcode_D20		BRB-seq of killifish (GRZ) spleen, age: mid, trajectory: slow
F11	ACACTATACACGAG	C9 L	liver	6	G7	mid	7_137_cohort6	157	slow	7_137_cohort6_liver_mid_slow	BRBseq_barcode_F11		BRB-seq of killifish (GRZ) liver, age: mid, trajectory: slow
L13	TATGAGCACACGAC	C9 K	kidney	6	G7	mid	7_137_cohort6	157	slow	7_137_cohort6_kidney_mid_slow	BRBseq_barcode_L13		BRB-seq of killifish (GRZ) kidney, age: mid, trajectory: slow
J22	TAACCTGTTCAAGA	C9 H	heart	6	G7	mid	7_137_cohort6	157	slow	7_137_cohort6_heart_mid_slow	BRBseq_barcode_J22		BRB-seq of killifish (GRZ) heart, age: mid, trajectory: slow
G16	TACGATCGTGATCA	C9 G	gut	6	G7	mid	7_137_cohort6	157	slow	7_137_cohort6_gut_mid_slow	BRBseq_barcode_G16		BRB-seq of killifish (GRZ) gut, age: mid, trajectory: slow
A14	TCCGCCGCACTCAA	C9 B	brain	6	G7	mid	7_137_cohort6	157	slow	7_137_cohort6_brain_mid_slow	BRBseq_barcode_A14		BRB-seq of killifish (GRZ) brain, age: mid, trajectory: slow
B09	TTCTCTCCGGTTCA	C8 T	testis	6	G5	mid	5_137_cohort6	157	slow	5_137_cohort6_testis_mid_slow	BRBseq_barcode_B09		BRB-seq of killifish (GRZ) testis, age: mid, trajectory: slow
O18	ATCATCGCGCGACG	C8 Sk	skin	6	G5	mid	5_137_cohort6	157	slow	5_137_cohort6_skin_mid_slow	BRBseq_barcode_O18		BRB-seq of killifish (GRZ) skin, age: mid, trajectory: slow
F20	ACTAGAGCGTGTGA	C8 S	spleen	6	G5	mid	5_137_cohort6	157	slow	5_137_cohort6_spleen_mid_slow	BRBseq_barcode_F20		BRB-seq of killifish (GRZ) spleen, age: mid, trajectory: slow
H11	AATCCAACTCGAAG	C8 L	liver	6	G5	mid	5_137_cohort6	157	slow	5_137_cohort6_liver_mid_slow	BRBseq_barcode_H11		BRB-seq of killifish (GRZ) liver, age: mid, trajectory: slow
N13	CCAACTCGCCAGGA	C8 K	kidney	6	G5	mid	5_137_cohort6	157	slow	5_137_cohort6_kidney_mid_slow	BRBseq_barcode_N13		BRB-seq of killifish (GRZ) kidney, age: mid, trajectory: slow
L22	TCTCACATCACGAG	C8 H	heart	6	G5	mid	5_137_cohort6	157	slow	5_137_cohort6_heart_mid_slow	BRBseq_barcode_L22		BRB-seq of killifish (GRZ) heart, age: mid, trajectory: slow
I16	CAAGCCAGTTCCGG	C8 G	gut	6	G5	mid	5_137_cohort6	157	slow	5_137_cohort6_gut_mid_slow	BRBseq_barcode_I16		BRB-seq of killifish (GRZ) gut, age: mid, trajectory: slow
C14	TAGTGATCTGTAGC	C8 B	brain	6	G5	mid	5_137_cohort6	157	slow	5_137_cohort6_brain_mid_slow	BRBseq_barcode_C14		BRB-seq of killifish (GRZ) brain, age: mid, trajectory: slow
D09	ATTCGGTCCGATGC	C7 T	testis	6	G2	mid	2_137_cohort6	157	slow	2_137_cohort6_testis_mid_slow	BRBseq_barcode_D09		BRB-seq of killifish (GRZ) testis, age: mid, trajectory: slow
B18	AAGGCAAGTTGTGA	C7 Sk	skin	6	G2	mid	2_137_cohort6	157	slow	2_137_cohort6_skin_mid_slow	BRBseq_barcode_B18		BRB-seq of killifish (GRZ) skin, age: mid, trajectory: slow
H20	ATGGATCGTTAGGA	C7 S	spleen	6	G2	mid	2_137_cohort6	157	slow	2_137_cohort6_spleen_mid_slow	BRBseq_barcode_H20		BRB-seq of killifish (GRZ) spleen, age: mid, trajectory: slow
J11	CAGATCTCAGACAC	C7 L	liver	6	G2	mid	2_137_cohort6	157	slow	2_137_cohort6_liver_mid_slow	BRBseq_barcode_J11		BRB-seq of killifish (GRZ) liver, age: mid, trajectory: slow
P13	CATGGAATGTGTAA	C7 K	kidney	6	G2	mid	2_137_cohort6	157	slow	2_137_cohort6_kidney_mid_slow	BRBseq_barcode_P13		BRB-seq of killifish (GRZ) kidney, age: mid, trajectory: slow
N22	ATATTGTAAGGTGG	C7 H	heart	6	G2	mid	2_137_cohort6	157	slow	2_137_cohort6_heart_mid_slow	BRBseq_barcode_N22		BRB-seq of killifish (GRZ) heart, age: mid, trajectory: slow
K16	ATCACGAGCGACGC	C7 G	gut	6	G2	mid	2_137_cohort6	157	slow	2_137_cohort6_gut_mid_slow	BRBseq_barcode_K16		BRB-seq of killifish (GRZ) gut, age: mid, trajectory: slow
E14	TATTACCGCTCAGG	C7 B	brain	6	G2	mid	2_137_cohort6	157	slow	2_137_cohort6_brain_mid_slow	BRBseq_barcode_E14		BRB-seq of killifish (GRZ) brain, age: mid, trajectory: slow
F09	ACTCATGTCAGACA	C6 T	testis	6	Y11	mid	11_146_cohort6	156	slow	11_146_cohort6_testis_mid_slow	BRBseq_barcode_F09		BRB-seq of killifish (GRZ) testis, age: mid, trajectory: slow
D18	ATGCACGATCGAGC	C6 Sk	skin	6	Y11	mid	11_146_cohort6	156	slow	11_146_cohort6_skin_mid_slow	BRBseq_barcode_D18		BRB-seq of killifish (GRZ) skin, age: mid, trajectory: slow
J20	AACACCTTCTCCGC	C6 S	spleen	6	Y11	mid	11_146_cohort6	156	slow	11_146_cohort6_spleen_mid_slow	BRBseq_barcode_J20		BRB-seq of killifish (GRZ) spleen, age: mid, trajectory: slow
L11	AAGCCAACAGTTGG	C6 L	liver	6	Y11	mid	11_146_cohort6	156	slow	11_146_cohort6_liver_mid_slow	BRBseq_barcode_L11		BRB-seq of killifish (GRZ) liver, age: mid, trajectory: slow
A12	TCTCCATTATACAG	C6 K	kidney	6	Y11	mid	11_146_cohort6	156	slow	11_146_cohort6_kidney_mid_slow	BRBseq_barcode_A12		BRB-seq of killifish (GRZ) kidney, age: mid, trajectory: slow
P22	TCGTGTCGCATGCA	C6 H	heart	6	Y11	mid	11_146_cohort6	156	slow	11_146_cohort6_heart_mid_slow	BRBseq_barcode_P22		BRB-seq of killifish (GRZ) heart, age: mid, trajectory: slow
M16	ATGGCAACGGCTCA	C6 G	gut	6	Y11	mid	11_146_cohort6	156	slow	11_146_cohort6_gut_mid_slow	BRBseq_barcode_M16		BRB-seq of killifish (GRZ) gut, age: mid, trajectory: slow
G14	TCCTAATTCTAAGG	C6 B	brain	6	Y11	mid	11_146_cohort6	156	slow	11_146_cohort6_brain_mid_slow	BRBseq_barcode_G14		BRB-seq of killifish (GRZ) brain, age: mid, trajectory: slow
H09	ACTACGTCGACACG	C5 T	testis	6	Y10	mid	10_146_cohort6	156	slow	10_146_cohort6_testis_mid_slow	BRBseq_barcode_H09		BRB-seq of killifish (GRZ) testis, age: mid, trajectory: slow
F18	CATACGGCCTCTAA	C5 Sk	skin	6	Y10	mid	10_146_cohort6	156	slow	10_146_cohort6_skin_mid_slow	BRBseq_barcode_F18		BRB-seq of killifish (GRZ) skin, age: mid, trajectory: slow
L20	TTGACCAAGATTAC	C5 S	spleen	6	Y10	mid	10_146_cohort6	156	slow	10_146_cohort6_spleen_mid_slow	BRBseq_barcode_L20		BRB-seq of killifish (GRZ) spleen, age: mid, trajectory: slow
N11	TAACCGTCTCTGGC	C5 L	liver	6	Y10	mid	10_146_cohort6	156	slow	10_146_cohort6_liver_mid_slow	BRBseq_barcode_N11		BRB-seq of killifish (GRZ) liver, age: mid, trajectory: slow
C12	TCCACAGAACCGGC	C5 K	kidney	6	Y10	mid	10_146_cohort6	156	slow	10_146_cohort6_kidney_mid_slow	BRBseq_barcode_C12		BRB-seq of killifish (GRZ) kidney, age: mid, trajectory: slow
A21	ACTACTCGATCTAG	C5 H	heart	6	Y10	mid	10_146_cohort6	156	slow	10_146_cohort6_heart_mid_slow	BRBseq_barcode_A21		BRB-seq of killifish (GRZ) heart, age: mid, trajectory: slow
O16	TCATTCTACTTGGC	C5 G	gut	6	Y10	mid	10_146_cohort6	156	slow	10_146_cohort6_gut_mid_slow	BRBseq_barcode_O16		BRB-seq of killifish (GRZ) gut, age: mid, trajectory: slow
I14	ACGTACGCGCATGC	C5 B	brain	6	Y10	mid	10_146_cohort6	156	slow	10_146_cohort6_brain_mid_slow	BRBseq_barcode_I14		BRB-seq of killifish (GRZ) brain, age: mid, trajectory: slow
J09	TTGGTGAGAACCGC	C4 T	testis	6	Y6	mid	6_146_cohort6	156	slow	6_146_cohort6_testis_mid_slow	BRBseq_barcode_J09		BRB-seq of killifish (GRZ) testis, age: mid, trajectory: slow
H18	CATACTATGTAGAC	C4 Sk	skin	6	Y6	mid	6_146_cohort6	156	slow	6_146_cohort6_skin_mid_slow	BRBseq_barcode_H18		BRB-seq of killifish (GRZ) skin, age: mid, trajectory: slow
N20	TCAGAACAGGTTAA	C4 S	spleen	6	Y6	mid	6_146_cohort6	156	slow	6_146_cohort6_spleen_mid_slow	BRBseq_barcode_N20		BRB-seq of killifish (GRZ) spleen, age: mid, trajectory: slow
P11	AACCTTCTAGAGAA	C4 L	liver	6	Y6	mid	6_146_cohort6	156	slow	6_146_cohort6_liver_mid_slow	BRBseq_barcode_P11		BRB-seq of killifish (GRZ) liver, age: mid, trajectory: slow
E12	TCCGCGATCTCAAC	C4 K	kidney	6	Y6	mid	6_146_cohort6	156	slow	6_146_cohort6_kidney_mid_slow	BRBseq_barcode_E12		BRB-seq of killifish (GRZ) kidney, age: mid, trajectory: slow
C21	AACAACCAAGCGGC	C4 H	heart	6	Y6	mid	6_146_cohort6	156	slow	6_146_cohort6_heart_mid_slow	BRBseq_barcode_C21		BRB-seq of killifish (GRZ) heart, age: mid, trajectory: slow
B16	ACACGATCTGACGA	C4 G	gut	6	Y6	mid	6_146_cohort6	156	slow	6_146_cohort6_gut_mid_slow	BRBseq_barcode_B16		BRB-seq of killifish (GRZ) gut, age: mid, trajectory: slow
K14	CATGCTCACGCAGC	C4 B	brain	6	Y6	mid	6_146_cohort6	156	slow	6_146_cohort6_brain_mid_slow	BRBseq_barcode_K14		BRB-seq of killifish (GRZ) brain, age: mid, trajectory: slow
L09	ACATGCTATACTAC	C3 T	testis	6	Y4	mid	4_146_cohort6	156	slow	4_146_cohort6_testis_mid_slow	BRBseq_barcode_L09		BRB-seq of killifish (GRZ) testis, age: mid, trajectory: slow
J18	TATTCCTAGTTCGA	C3 Sk	skin	6	Y4	mid	4_146_cohort6	156	slow	4_146_cohort6_skin_mid_slow	BRBseq_barcode_J18		BRB-seq of killifish (GRZ) skin, age: mid, trajectory: slow
P20	ACAACTTAGCCTAA	C3 S	spleen	6	Y4	mid	4_146_cohort6	156	slow	4_146_cohort6_spleen_mid_slow	BRBseq_barcode_P20		BRB-seq of killifish (GRZ) spleen, age: mid, trajectory: slow
A10	ACGCCTGTTGGAGG	C3 L	liver	6	Y4	mid	4_146_cohort6	156	slow	4_146_cohort6_liver_mid_slow	BRBseq_barcode_A10		BRB-seq of killifish (GRZ) liver, age: mid, trajectory: slow
G12	CTCCGCAGTTGGAG	C3 K	kidney	6	Y4	mid	4_146_cohort6	156	slow	4_146_cohort6_kidney_mid_slow	BRBseq_barcode_G12		BRB-seq of killifish (GRZ) kidney, age: mid, trajectory: slow
E21	TTGACCTTGCTGGA	C3 H	heart	6	Y4	mid	4_146_cohort6	156	slow	4_146_cohort6_heart_mid_slow	BRBseq_barcode_E21		BRB-seq of killifish (GRZ) heart, age: mid, trajectory: slow
D16	CCTACAGGTCGAGG	C3 G	gut	6	Y4	mid	4_146_cohort6	156	slow	4_146_cohort6_gut_mid_slow	BRBseq_barcode_D16		BRB-seq of killifish (GRZ) gut, age: mid, trajectory: slow
M14	CTCCTGCGGTCCAA	C3 B	brain	6	Y4	mid	4_146_cohort6	156	slow	4_146_cohort6_brain_mid_slow	BRBseq_barcode_M14		BRB-seq of killifish (GRZ) brain, age: mid, trajectory: slow
N09	CACTACGCGCTCAC	C2 T	testis	6	Y2	mid	2_146_cohort6	156	slow	2_146_cohort6_testis_mid_slow	BRBseq_barcode_N09		BRB-seq of killifish (GRZ) testis, age: mid, trajectory: slow
L18	CATCTATCTGCGCG	C2 Sk	skin	6	Y2	mid	2_146_cohort6	156	slow	2_146_cohort6_skin_mid_slow	BRBseq_barcode_L18		BRB-seq of killifish (GRZ) skin, age: mid, trajectory: slow
A19	CCACCGTTAAGACA	C2 S	spleen	6	Y2	mid	2_146_cohort6	156	slow	2_146_cohort6_spleen_mid_slow	BRBseq_barcode_A19		BRB-seq of killifish (GRZ) spleen, age: mid, trajectory: slow
C10	ACATTATTGGCCAA	C2 L	liver	6	Y2	mid	2_146_cohort6	156	slow	2_146_cohort6_liver_mid_slow	BRBseq_barcode_C10		BRB-seq of killifish (GRZ) liver, age: mid, trajectory: slow
I12	ATATACACATGAGC	C2 K	kidney	6	Y2	mid	2_146_cohort6	156	slow	2_146_cohort6_kidney_mid_slow	BRBseq_barcode_I12		BRB-seq of killifish (GRZ) kidney, age: mid, trajectory: slow
G21	CCGGATGGTGGTAC	C2 H	heart	6	Y2	mid	2_146_cohort6	156	slow	2_146_cohort6_heart_mid_slow	BRBseq_barcode_G21		BRB-seq of killifish (GRZ) heart, age: mid, trajectory: slow
F16	AATCAAGTGTGAAC	C2 G	gut	6	Y2	mid	2_146_cohort6	156	slow	2_146_cohort6_gut_mid_slow	BRBseq_barcode_F16		BRB-seq of killifish (GRZ) gut, age: mid, trajectory: slow
O14	CCGCGTATTGCAAC	C2 B	brain	6	Y2	mid	2_146_cohort6	156	slow	2_146_cohort6_brain_mid_slow	BRBseq_barcode_O14		BRB-seq of killifish (GRZ) brain, age: mid, trajectory: slow
P10	AAGTGGTATTGACA	C17 T	testis	6	B9	mid	9_147_cohort6	158	fast	9_147_cohort6_testis_mid_fast	BRBseq_barcode_P10		BRB-seq of killifish (GRZ) testis, age: mid, trajectory: fast
N19	CCACTTCTTGTTGG	C17 Sk	skin	6	B9	mid	9_147_cohort6	158	fast	9_147_cohort6_skin_mid_fast	BRBseq_barcode_N19		BRB-seq of killifish (GRZ) skin, age: mid, trajectory: fast
C20	CCATGACCACCGGA	C17 S	spleen	6	B9	mid	9_147_cohort6	158	fast	9_147_cohort6_spleen_mid_fast	BRBseq_barcode_C20		BRB-seq of killifish (GRZ) spleen, age: mid, trajectory: fast
E11	TCGCAATTACCTAA	C17 L	liver	6	B9	mid	9_147_cohort6	158	fast	9_147_cohort6_liver_mid_fast	BRBseq_barcode_E11		BRB-seq of killifish (GRZ) liver, age: mid, trajectory: fast
K13	CTACGAGTCATAGA	C17 K	kidney	6	B9	mid	9_147_cohort6	158	fast	9_147_cohort6_kidney_mid_fast	BRBseq_barcode_K13		BRB-seq of killifish (GRZ) kidney, age: mid, trajectory: fast
I22	ACAGCGTACGCGCA	C17 H	heart	6	B9	mid	9_147_cohort6	158	fast	9_147_cohort6_heart_mid_fast	BRBseq_barcode_I22		BRB-seq of killifish (GRZ) heart, age: mid, trajectory: fast
H17	CTGTGATTCGGACC	C17 G	gut	6	B9	mid	9_147_cohort6	158	fast	9_147_cohort6_gut_mid_fast	BRBseq_barcode_H17		BRB-seq of killifish (GRZ) gut, age: mid, trajectory: fast
B15	CTTACTGACAAGCC	C17 B	brain	6	B9	mid	9_147_cohort6	158	fast	9_147_cohort6_brain_mid_fast	BRBseq_barcode_B15		BRB-seq of killifish (GRZ) brain, age: mid, trajectory: fast
A09	AAGGAGAAGAATGC	C16 T	testis	6	B8	mid	8_147_cohort6	158	slow	8_147_cohort6_testis_mid_slow	BRBseq_barcode_A09		BRB-seq of killifish (GRZ) testis, age: mid, trajectory: slow
P19	TTGTCGGTTGAGGC	C16 Sk	skin	6	B8	mid	8_147_cohort6	158	slow	8_147_cohort6_skin_mid_slow	BRBseq_barcode_P19		BRB-seq of killifish (GRZ) skin, age: mid, trajectory: slow
E20	TCCAACAGTGTTGG	C16 S	spleen	6	B8	mid	8_147_cohort6	158	slow	8_147_cohort6_spleen_mid_slow	BRBseq_barcode_E20		BRB-seq of killifish (GRZ) spleen, age: mid, trajectory: slow
G11	TTCCGATGTCCGGC	C16 L	liver	6	B8	mid	8_147_cohort6	158	slow	8_147_cohort6_liver_mid_slow	BRBseq_barcode_G11		BRB-seq of killifish (GRZ) liver, age: mid, trajectory: slow
M13	TAGTGTGGTAGACC	C16 K	kidney	6	B8	mid	8_147_cohort6	158	slow	8_147_cohort6_kidney_mid_slow	BRBseq_barcode_M13		BRB-seq of killifish (GRZ) kidney, age: mid, trajectory: slow
K22	TACTATGCACGACG	C16 H	heart	6	B8	mid	8_147_cohort6	158	slow	8_147_cohort6_heart_mid_slow	BRBseq_barcode_K22		BRB-seq of killifish (GRZ) heart, age: mid, trajectory: slow
J17	CCAGAGGTAATGGA	C16 G	gut	6	B8	mid	8_147_cohort6	158	slow	8_147_cohort6_gut_mid_slow	BRBseq_barcode_J17		BRB-seq of killifish (GRZ) gut, age: mid, trajectory: slow
D15	CTTAATCCATATCC	C16 B	brain	6	B8	mid	8_147_cohort6	158	slow	8_147_cohort6_brain_mid_slow	BRBseq_barcode_D15		BRB-seq of killifish (GRZ) brain, age: mid, trajectory: slow
C09	ATAAGGACCGGAGG	C15 T	testis	6	B6	mid	6_147_cohort6	158	fast	6_147_cohort6_testis_mid_fast	BRBseq_barcode_C09		BRB-seq of killifish (GRZ) testis, age: mid, trajectory: fast
A18	TCTTGTACCGGACC	C15 Sk	skin	6	B6	mid	6_147_cohort6	158	fast	6_147_cohort6_skin_mid_fast	BRBseq_barcode_A18		BRB-seq of killifish (GRZ) skin, age: mid, trajectory: fast
G20	ATCCTTATACGTGC	C15 S	spleen	6	B6	mid	6_147_cohort6	158	fast	6_147_cohort6_spleen_mid_fast	BRBseq_barcode_G20		BRB-seq of killifish (GRZ) spleen, age: mid, trajectory: fast
I11	TTGATCCGTGAAGC	C15 L	liver	6	B6	mid	6_147_cohort6	158	fast	6_147_cohort6_liver_mid_fast	BRBseq_barcode_I11		BRB-seq of killifish (GRZ) liver, age: mid, trajectory: fast
O13	AAGAGTCGGATAGG	C15 K	kidney	6	B6	mid	6_147_cohort6	158	fast	6_147_cohort6_kidney_mid_fast	BRBseq_barcode_O13		BRB-seq of killifish (GRZ) kidney, age: mid, trajectory: fast
M22	TTATAACTGGCAAC	C15 H	heart	6	B6	mid	6_147_cohort6	158	fast	6_147_cohort6_heart_mid_fast	BRBseq_barcode_M22		BRB-seq of killifish (GRZ) heart, age: mid, trajectory: fast
L17	TCAATTAAGGCACG	C15 G	gut	6	B6	mid	6_147_cohort6	158	fast	6_147_cohort6_gut_mid_fast	BRBseq_barcode_L17		BRB-seq of killifish (GRZ) gut, age: mid, trajectory: fast
F15	TTAGACGCCGGTAA	C15 B	brain	6	B6	mid	6_147_cohort6	158	fast	6_147_cohort6_brain_mid_fast	BRBseq_barcode_F15		BRB-seq of killifish (GRZ) brain, age: mid, trajectory: fast
E09	TCATGCGCATGTAG	C14 T	testis	6	B1	mid	1_147_cohort6	158	fast	1_147_cohort6_testis_mid_fast	BRBseq_barcode_E09		BRB-seq of killifish (GRZ) testis, age: mid, trajectory: fast
C18	CACACACGAGATGC	C14 Sk	skin	6	B1	mid	1_147_cohort6	158	fast	1_147_cohort6_skin_mid_fast	BRBseq_barcode_C18		BRB-seq of killifish (GRZ) skin, age: mid, trajectory: fast
I20	CACACACATAGCGA	C14 S	spleen	6	B1	mid	1_147_cohort6	158	fast	1_147_cohort6_spleen_mid_fast	BRBseq_barcode_I20		BRB-seq of killifish (GRZ) spleen, age: mid, trajectory: fast
K11	AATAGTGTTCAACC	C14 L	liver	6	B1	mid	1_147_cohort6	158	fast	1_147_cohort6_liver_mid_fast	BRBseq_barcode_K11		BRB-seq of killifish (GRZ) liver, age: mid, trajectory: fast
B13	CCTTGCCAGAGTGG	C14 K	kidney	6	B1	mid	1_147_cohort6	158	fast	1_147_cohort6_kidney_mid_fast	BRBseq_barcode_B13		BRB-seq of killifish (GRZ) kidney, age: mid, trajectory: fast
O22	AAGAAGAGTGGACC	C14 H	heart	6	B1	mid	1_147_cohort6	158	fast	1_147_cohort6_heart_mid_fast	BRBseq_barcode_O22		BRB-seq of killifish (GRZ) heart, age: mid, trajectory: fast
N17	CCACACCTTCAGGC	C14 G	gut	6	B1	mid	1_147_cohort6	158	fast	1_147_cohort6_gut_mid_fast	BRBseq_barcode_N17		BRB-seq of killifish (GRZ) gut, age: mid, trajectory: fast
H15	ACCGCCTTGGCTAG	C14 B	brain	6	B1	mid	1_147_cohort6	158	fast	1_147_cohort6_brain_mid_fast	BRBseq_barcode_H15		BRB-seq of killifish (GRZ) brain, age: mid, trajectory: fast
G09	TTAAGCCGAACAAG	C13 T	testis	6	B0	mid	0_147_cohort6	158	slow	0_147_cohort6_testis_mid_slow	BRBseq_barcode_G09		BRB-seq of killifish (GRZ) testis, age: mid, trajectory: slow
E18	CATGCGTAGCGCAC	C13 Sk	skin	6	B0	mid	0_147_cohort6	158	slow	0_147_cohort6_skin_mid_slow	BRBseq_barcode_E18		BRB-seq of killifish (GRZ) skin, age: mid, trajectory: slow
K20	CCAGAGGTTGCCAG	C13 S	spleen	6	B0	mid	0_147_cohort6	158	slow	0_147_cohort6_spleen_mid_slow	BRBseq_barcode_K20		BRB-seq of killifish (GRZ) spleen, age: mid, trajectory: slow
M11	TTAGCCTAACTCGC	C13 L	liver	6	B0	mid	0_147_cohort6	158	slow	0_147_cohort6_liver_mid_slow	BRBseq_barcode_M11		BRB-seq of killifish (GRZ) liver, age: mid, trajectory: slow
D13	CATTCCTCTAGCCG	C13 K	kidney	6	B0	mid	0_147_cohort6	158	slow	0_147_cohort6_kidney_mid_slow	BRBseq_barcode_D13		BRB-seq of killifish (GRZ) kidney, age: mid, trajectory: slow
B22	CCGTCCTTCTTCAC	C13 H	heart	6	B0	mid	0_147_cohort6	158	slow	0_147_cohort6_heart_mid_slow	BRBseq_barcode_B22		BRB-seq of killifish (GRZ) heart, age: mid, trajectory: slow
P17	ATCGTGTGTGGCCA	C13 G	gut	6	B0	mid	0_147_cohort6	158	slow	0_147_cohort6_gut_mid_slow	BRBseq_barcode_P17		BRB-seq of killifish (GRZ) gut, age: mid, trajectory: slow
J15	ATGTCTAGTATAGC	C13 B	brain	6	B0	mid	0_147_cohort6	158	slow	0_147_cohort6_brain_mid_slow	BRBseq_barcode_J15		BRB-seq of killifish (GRZ) brain, age: mid, trajectory: slow
I09	TTGATTACCGTAAC	C12 T	testis	6	B5	mid	5_147_cohort6	157	slow	5_147_cohort6_testis_mid_slow	BRBseq_barcode_I09		BRB-seq of killifish (GRZ) testis, age: mid, trajectory: slow
G18	ATAACCAACTAGGA	C12 Sk	skin	6	B5	mid	5_147_cohort6	157	slow	5_147_cohort6_skin_mid_slow	BRBseq_barcode_G18		BRB-seq of killifish (GRZ) skin, age: mid, trajectory: slow
M20	ACGACAGTAGTCGC	C12 S	spleen	6	B5	mid	5_147_cohort6	157	slow	5_147_cohort6_spleen_mid_slow	BRBseq_barcode_M20		BRB-seq of killifish (GRZ) spleen, age: mid, trajectory: slow
O11	ATTGAACTCCATCC	C12 L	liver	6	B5	mid	5_147_cohort6	157	slow	5_147_cohort6_liver_mid_slow	BRBseq_barcode_O11		BRB-seq of killifish (GRZ) liver, age: mid, trajectory: slow
F13	ACTTGAGCAACCGG	C12 K	kidney	6	B5	mid	5_147_cohort6	157	slow	5_147_cohort6_kidney_mid_slow	BRBseq_barcode_F13		BRB-seq of killifish (GRZ) kidney, age: mid, trajectory: slow
D22	CCTCGGTTGAAGCC	C12 H	heart	6	B5	mid	5_147_cohort6	157	slow	5_147_cohort6_heart_mid_slow	BRBseq_barcode_D22		BRB-seq of killifish (GRZ) heart, age: mid, trajectory: slow
A16	TATCGATCATCTAC	C12 G	gut	6	B5	mid	5_147_cohort6	157	slow	5_147_cohort6_gut_mid_slow	BRBseq_barcode_A16		BRB-seq of killifish (GRZ) gut, age: mid, trajectory: slow
L15	CACTAGATATCACA	C12 B	brain	6	B5	mid	5_147_cohort6	157	slow	5_147_cohort6_brain_mid_slow	BRBseq_barcode_L15		BRB-seq of killifish (GRZ) brain, age: mid, trajectory: slow
K09	CCTAACTCGCCAGA	C11 T	testis	6	B3	mid	3_147_cohort6	157	fast	3_147_cohort6_testis_mid_fast	BRBseq_barcode_K09		BRB-seq of killifish (GRZ) testis, age: mid, trajectory: fast
I18	CCGAACAACCGTGA	C11 Sk	skin	6	B3	mid	3_147_cohort6	157	fast	3_147_cohort6_skin_mid_fast	BRBseq_barcode_I18		BRB-seq of killifish (GRZ) skin, age: mid, trajectory: fast
O20	CAGAGACACTCGCA	C11 S	spleen	6	B3	mid	3_147_cohort6	157	fast	3_147_cohort6_spleen_mid_fast	BRBseq_barcode_O20		BRB-seq of killifish (GRZ) spleen, age: mid, trajectory: fast
B11	AATCCGTGTCTTAA	C11 L	liver	6	B3	mid	3_147_cohort6	157	fast	3_147_cohort6_liver_mid_fast	BRBseq_barcode_B11		BRB-seq of killifish (GRZ) liver, age: mid, trajectory: fast
H13	AAGGATGCCAGTGG	C11 K	kidney	6	B3	mid	3_147_cohort6	157	fast	3_147_cohort6_kidney_mid_fast	BRBseq_barcode_H13		BRB-seq of killifish (GRZ) kidney, age: mid, trajectory: fast
F22	TCAGAGTAGTGCAG	C11 H	heart	6	B3	mid	3_147_cohort6	157	fast	3_147_cohort6_heart_mid_fast	BRBseq_barcode_F22		BRB-seq of killifish (GRZ) heart, age: mid, trajectory: fast
C16	CATTCACGCTTGAA	C11 G	gut	6	B3	mid	3_147_cohort6	157	fast	3_147_cohort6_gut_mid_fast	BRBseq_barcode_C16		BRB-seq of killifish (GRZ) gut, age: mid, trajectory: fast
N15	CTTCGGTACACTAA	C11 B	brain	6	B3	mid	3_147_cohort6	157	fast	3_147_cohort6_brain_mid_fast	BRBseq_barcode_N15		BRB-seq of killifish (GRZ) brain, age: mid, trajectory: fast
M09	TAATCGCCTACAGA	C10 T	testis	6	B2	mid	2_147_cohort6	157	slow	2_147_cohort6_testis_mid_slow	BRBseq_barcode_M09		BRB-seq of killifish (GRZ) testis, age: mid, trajectory: slow
K18	CAGCCTGGCTTAGG	C10 Sk	skin	6	B2	mid	2_147_cohort6	157	slow	2_147_cohort6_skin_mid_slow	BRBseq_barcode_K18		BRB-seq of killifish (GRZ) skin, age: mid, trajectory: slow
B20	AACTCTTCGGTAGG	C10 S	spleen	6	B2	mid	2_147_cohort6	157	slow	2_147_cohort6_spleen_mid_slow	BRBseq_barcode_B20		BRB-seq of killifish (GRZ) spleen, age: mid, trajectory: slow
D11	ACTAACCTGGCCGG	C10 L	liver	6	B2	mid	2_147_cohort6	157	slow	2_147_cohort6_liver_mid_slow	BRBseq_barcode_D11		BRB-seq of killifish (GRZ) liver, age: mid, trajectory: slow
J13	CCTTAACACGGAGA	C10 K	kidney	6	B2	mid	2_147_cohort6	157	slow	2_147_cohort6_kidney_mid_slow	BRBseq_barcode_J13		BRB-seq of killifish (GRZ) kidney, age: mid, trajectory: slow
H22	CCAACCGAACGGCA	C10 H	heart	6	B2	mid	2_147_cohort6	157	slow	2_147_cohort6_heart_mid_slow	BRBseq_barcode_H22		BRB-seq of killifish (GRZ) heart, age: mid, trajectory: slow
E16	ATCGAGCAGTGTAC	C10 G	gut	6	B2	mid	2_147_cohort6	157	slow	2_147_cohort6_gut_mid_slow	BRBseq_barcode_E16		BRB-seq of killifish (GRZ) gut, age: mid, trajectory: slow
P15	CTGTTCGGAGGTCA	C10 B	brain	6	B2	mid	2_147_cohort6	157	slow	2_147_cohort6_brain_mid_slow	BRBseq_barcode_P15		BRB-seq of killifish (GRZ) brain, age: mid, trajectory: slow
P09	CTTGGAGTGGCACA	C1 T	testis	6	Y7	mid	7_146_cohort6	149	fast	7_146_cohort6_testis_mid_fast	BRBseq_barcode_P09		BRB-seq of killifish (GRZ) testis, age: mid, trajectory: fast
N18	CCTGTGATTACACC	C1 Sk	skin	6	Y7	mid	7_146_cohort6	149	fast	7_146_cohort6_skin_mid_fast	BRBseq_barcode_N18		BRB-seq of killifish (GRZ) skin, age: mid, trajectory: fast
C19	CATCGTAGCAGAGC	C1 S	spleen	6	Y7	mid	7_146_cohort6	149	fast	7_146_cohort6_spleen_mid_fast	BRBseq_barcode_C19		BRB-seq of killifish (GRZ) spleen, age: mid, trajectory: fast
E10	TATATGCTCGCTCA	C1 L	liver	6	Y7	mid	7_146_cohort6	149	fast	7_146_cohort6_liver_mid_fast	BRBseq_barcode_E10		BRB-seq of killifish (GRZ) liver, age: mid, trajectory: fast
K12	TAGACGATAGTACA	C1 K	kidney	6	Y7	mid	7_146_cohort6	149	fast	7_146_cohort6_kidney_mid_fast	BRBseq_barcode_K12		BRB-seq of killifish (GRZ) kidney, age: mid, trajectory: fast
I21	ATGAACTTGGCACA	C1 H	heart	6	Y7	mid	7_146_cohort6	149	fast	7_146_cohort6_heart_mid_fast	BRBseq_barcode_I21		BRB-seq of killifish (GRZ) heart, age: mid, trajectory: fast
H16	CATTGGTGGTGTCC	C1 G	gut	6	Y7	mid	7_146_cohort6	149	fast	7_146_cohort6_gut_mid_fast	BRBseq_barcode_H16		BRB-seq of killifish (GRZ) gut, age: mid, trajectory: fast
B14	CCAGCTTAGGAAGA	C1 B	brain	6	Y7	mid	7_146_cohort6	149	fast	7_146_cohort6_brain_mid_fast	BRBseq_barcode_B14		BRB-seq of killifish (GRZ) brain, age: mid, trajectory: fast
O10	ATGCAAGCGATTCC	A8 T	testis	8	Y11	young	11_146_cohort8	91		11_146_cohort8_testis_young	BRBseq_barcode_O10		BRB-seq of killifish (GRZ) testis, age: young
M19	CCGGTGTGCGCTAA	A8 Sk	skin	8	Y11	young	11_146_cohort8	91		11_146_cohort8_skin_young	BRBseq_barcode_M19		BRB-seq of killifish (GRZ) skin, age: young
D21	ACGAGTATGTATGC	A8 S	spleen	8	Y11	young	11_146_cohort8	91		11_146_cohort8_spleen_young	BRBseq_barcode_D21		BRB-seq of killifish (GRZ) spleen, age: young
F12	ACGAGAGTGCTGAG	A8 L	liver	8	Y11	young	11_146_cohort8	91		11_146_cohort8_liver_young	BRBseq_barcode_F12		BRB-seq of killifish (GRZ) liver, age: young
L14	TCTGCTGCAGAGCG	A8 K	kidney	8	Y11	young	11_146_cohort8	91		11_146_cohort8_kidney_young	BRBseq_barcode_L14		BRB-seq of killifish (GRZ) kidney, age: young
J23	TCCTATGGTAGGAG	A8 H	heart	8	Y11	young	11_146_cohort8	91		11_146_cohort8_heart_young	BRBseq_barcode_J23		BRB-seq of killifish (GRZ) heart, age: young
G17	CAATAGCAACACCA	A8 G	gut	8	Y11	young	11_146_cohort8	91		11_146_cohort8_gut_young	BRBseq_barcode_G17		BRB-seq of killifish (GRZ) gut, age: young
A15	CCTCATTCGTTGAG	A8 B	brain	8	Y11	young	11_146_cohort8	91		11_146_cohort8_brain_young	BRBseq_barcode_A15		BRB-seq of killifish (GRZ) brain, age: young
B10	CCGCCTTCTAACAC	A7 T	testis	8	Y6	young	6_146_cohort8	91		6_146_cohort8_testis_young	BRBseq_barcode_B10		BRB-seq of killifish (GRZ) testis, age: young
O19	TTCTAGGACGGCCG	A7 Sk	skin	8	Y6	young	6_146_cohort8	91		6_146_cohort8_skin_young	BRBseq_barcode_O19		BRB-seq of killifish (GRZ) skin, age: young
F21	CAACCATTGGCAAG	A7 S	spleen	8	Y6	young	6_146_cohort8	91		6_146_cohort8_spleen_young	BRBseq_barcode_F21		BRB-seq of killifish (GRZ) spleen, age: young
H12	CTCCTACTTAATGC	A7 L	liver	8	Y6	young	6_146_cohort8	91		6_146_cohort8_liver_young	BRBseq_barcode_H12		BRB-seq of killifish (GRZ) liver, age: young
N14	AACGCTCAATGTGG	A7 K	kidney	8	Y6	young	6_146_cohort8	91		6_146_cohort8_kidney_young	BRBseq_barcode_N14		BRB-seq of killifish (GRZ) kidney, age: young
L23	TATCTTCCACCTGA	A7 H	heart	8	Y6	young	6_146_cohort8	91		6_146_cohort8_heart_young	BRBseq_barcode_L23		BRB-seq of killifish (GRZ) heart, age: young
I17	CCGCGGAAGGATAA	A7 G	gut	8	Y6	young	6_146_cohort8	91		6_146_cohort8_gut_young	BRBseq_barcode_I17		BRB-seq of killifish (GRZ) gut, age: young
C15	AACTGCTACGCACC	A7 B	brain	8	Y6	young	6_146_cohort8	91		6_146_cohort8_brain_young	BRBseq_barcode_C15		BRB-seq of killifish (GRZ) brain, age: young
D10	AACGCTTCCGGTCC	A6 T	testis	8	G7	young	7_137_cohort8	91		7_137_cohort8_testis_young	BRBseq_barcode_D10		BRB-seq of killifish (GRZ) testis, age: young
B19	TTCTTCTCCAGAAG	A6 Sk	skin	8	G7	young	7_137_cohort8	91		7_137_cohort8_skin_young	BRBseq_barcode_B19		BRB-seq of killifish (GRZ) skin, age: young
H21	AATCCGCCTAATGG	A6 S	spleen	8	G7	young	7_137_cohort8	91		7_137_cohort8_spleen_young	BRBseq_barcode_H21		BRB-seq of killifish (GRZ) spleen, age: young
J12	TTAACACCTCAAGG	A6 L	liver	8	G7	young	7_137_cohort8	91		7_137_cohort8_liver_young	BRBseq_barcode_J12		BRB-seq of killifish (GRZ) liver, age: young
P14	CAGCATCGAGAGCG	A6 K	kidney	8	G7	young	7_137_cohort8	91		7_137_cohort8_kidney_young	BRBseq_barcode_P14		BRB-seq of killifish (GRZ) kidney, age: young
N23	TCAGAATCCTCGCC	A6 H	heart	8	G7	young	7_137_cohort8	91		7_137_cohort8_heart_young	BRBseq_barcode_N23		BRB-seq of killifish (GRZ) heart, age: young
K17	AACTTACACGTTGG	A6 G	gut	8	G7	young	7_137_cohort8	91		7_137_cohort8_gut_young	BRBseq_barcode_K17		BRB-seq of killifish (GRZ) gut, age: young
E15	TTCCACCGATGTGG	A6 B	brain	8	G7	young	7_137_cohort8	91		7_137_cohort8_brain_young	BRBseq_barcode_E15		BRB-seq of killifish (GRZ) brain, age: young
F10	TTCCAAGGTTGACA	A5 T	testis	8	B9	young	9_147_cohort8	91		9_147_cohort8_testis_young	BRBseq_barcode_F10		BRB-seq of killifish (GRZ) testis, age: young
D19	TATCATATGAGTCG	A5 Sk	skin	8	B9	young	9_147_cohort8	91		9_147_cohort8_skin_young	BRBseq_barcode_D19		BRB-seq of killifish (GRZ) skin, age: young
J21	TCACTGAGTGCTGA	A5 S	spleen	8	B9	young	9_147_cohort8	91		9_147_cohort8_spleen_young	BRBseq_barcode_J21		BRB-seq of killifish (GRZ) spleen, age: young
L12	ATCTAGCTGCACGA	A5 L	liver	8	B9	young	9_147_cohort8	91		9_147_cohort8_liver_young	BRBseq_barcode_L12		BRB-seq of killifish (GRZ) liver, age: young
A13	ACCGTCTTCCTTGC	A5 K	kidney	8	B9	young	9_147_cohort8	91		9_147_cohort8_kidney_young	BRBseq_barcode_A13		BRB-seq of killifish (GRZ) kidney, age: young
P23	AATGACCACGACCG	A5 H	heart	8	B9	young	9_147_cohort8	91		9_147_cohort8_heart_young	BRBseq_barcode_P23		BRB-seq of killifish (GRZ) heart, age: young
M17	TAATCCATCAACGC	A5 G	gut	8	B9	young	9_147_cohort8	91		9_147_cohort8_gut_young	BRBseq_barcode_M17		BRB-seq of killifish (GRZ) gut, age: young
G15	TCCTAACAAGTGCG	A5 B	brain	8	B9	young	9_147_cohort8	91		9_147_cohort8_brain_young	BRBseq_barcode_G15		BRB-seq of killifish (GRZ) brain, age: young
H10	CCAGTGAGGTATAC	A4 T	testis	8	B8	young	8_147_cohort8	91		8_147_cohort8_testis_young	BRBseq_barcode_H10		BRB-seq of killifish (GRZ) testis, age: young
F19	CACGCATCAGTCAG	A4 Sk	skin	8	B8	young	8_147_cohort8	91		8_147_cohort8_skin_young	BRBseq_barcode_F19		BRB-seq of killifish (GRZ) skin, age: young
L21	TACTACTATGTGAC	A4 S	spleen	8	B8	young	8_147_cohort8	91		8_147_cohort8_spleen_young	BRBseq_barcode_L21		BRB-seq of killifish (GRZ) spleen, age: young
N12	CCAAGCTTAGTGCG	A4 L	liver	8	B8	young	8_147_cohort8	91		8_147_cohort8_liver_young	BRBseq_barcode_N12		BRB-seq of killifish (GRZ) liver, age: young
C13	CAACGTGGACCTAC	A4 K	kidney	8	B8	young	8_147_cohort8	91		8_147_cohort8_kidney_young	BRBseq_barcode_C13		BRB-seq of killifish (GRZ) kidney, age: young
A22	TTCCGAAGCCTAAG	A4 H	heart	8	B8	young	8_147_cohort8	91		8_147_cohort8_heart_young	BRBseq_barcode_A22		BRB-seq of killifish (GRZ) heart, age: young
O17	TTCATTGGAAGAGA	A4 G	gut	8	B8	young	8_147_cohort8	91		8_147_cohort8_gut_young	BRBseq_barcode_O17		BRB-seq of killifish (GRZ) gut, age: young
I15	AAGCCAGGTAAGGC	A4 B	brain	8	B8	young	8_147_cohort8	91		8_147_cohort8_brain_young	BRBseq_barcode_I15		BRB-seq of killifish (GRZ) brain, age: young
J10	CAGTTGCGAAGTGG	A3 T	testis	8	B3	young	3_147_cohort8	91		3_147_cohort8_testis_young	BRBseq_barcode_J10		BRB-seq of killifish (GRZ) testis, age: young
H19	CATGAGACGTCGCG	A3 Sk	skin	8	B3	young	3_147_cohort8	91		3_147_cohort8_skin_young	BRBseq_barcode_H19		BRB-seq of killifish (GRZ) skin, age: young
N21	CTAGTCTTGGTAGG	A3 S	spleen	8	B3	young	3_147_cohort8	91		3_147_cohort8_spleen_young	BRBseq_barcode_N21		BRB-seq of killifish (GRZ) spleen, age: young
P12	TTGGACATTCCGGC	A3 L	liver	8	B3	young	3_147_cohort8	91		3_147_cohort8_liver_young	BRBseq_barcode_P12		BRB-seq of killifish (GRZ) liver, age: young
E13	CATCTACGCTACGC	A3 K	kidney	8	B3	young	3_147_cohort8	91		3_147_cohort8_kidney_young	BRBseq_barcode_E13		BRB-seq of killifish (GRZ) kidney, age: young
C22	CAACAAGACCTAAG	A3 H	heart	8	B3	young	3_147_cohort8	91		3_147_cohort8_heart_young	BRBseq_barcode_C22		BRB-seq of killifish (GRZ) heart, age: young
B17	TCCTCCGATGCCAG	A3 G	gut	8	B3	young	3_147_cohort8	91		3_147_cohort8_gut_young	BRBseq_barcode_B17		BRB-seq of killifish (GRZ) gut, age: young
K15	ACACACGACATCGC	A3 B	brain	8	B3	young	3_147_cohort8	91		3_147_cohort8_brain_young	BRBseq_barcode_K15		BRB-seq of killifish (GRZ) brain, age: young
L10	ATAGCACTCACACG	A2 T	testis	8	B2	young	2_147_cohort8	91		2_147_cohort8_testis_young	BRBseq_barcode_L10		BRB-seq of killifish (GRZ) testis, age: young
J19	CTGTCACACAGTCA	A2 Sk	skin	8	B2	young	2_147_cohort8	91		2_147_cohort8_skin_young	BRBseq_barcode_J19		BRB-seq of killifish (GRZ) skin, age: young
P21	CTGGCGTTGAGTCG	A2 S	spleen	8	B2	young	2_147_cohort8	91		2_147_cohort8_spleen_young	BRBseq_barcode_P21		BRB-seq of killifish (GRZ) spleen, age: young
A11	CAGTGGCCTAAGCA	A2 L	liver	8	B2	young	2_147_cohort8	91		2_147_cohort8_liver_young	BRBseq_barcode_A11		BRB-seq of killifish (GRZ) liver, age: young
G13	ATGAATCAGCCGCC	A2 K	kidney	8	B2	young	2_147_cohort8	91		2_147_cohort8_kidney_young	BRBseq_barcode_G13		BRB-seq of killifish (GRZ) kidney, age: young
E22	CACTTGGACCATCC	A2 H	heart	8	B2	young	2_147_cohort8	91		2_147_cohort8_heart_young	BRBseq_barcode_E22		BRB-seq of killifish (GRZ) heart, age: young
D17	AACAAGAGGTGTGG	A2 G	gut	8	B2	young	2_147_cohort8	91		2_147_cohort8_gut_young	BRBseq_barcode_D17		BRB-seq of killifish (GRZ) gut, age: young
M15	CAACGCCATAGACC	A2 B	brain	8	B2	young	2_147_cohort8	91		2_147_cohort8_brain_young	BRBseq_barcode_M15		BRB-seq of killifish (GRZ) brain, age: young
N10	CAAGTTCAGAATGG	A1 T	testis	8	B1	young	1_147_cohort8	91		1_147_cohort8_testis_young	BRBseq_barcode_N10		BRB-seq of killifish (GRZ) testis, age: young
L19	TCCTCCTCTTGTGA	A1 Sk	skin	8	B1	young	1_147_cohort8	91		1_147_cohort8_skin_young	BRBseq_barcode_L19		BRB-seq of killifish (GRZ) skin, age: young
A20	AACGGCTGAACGAC	A1 S	spleen	8	B1	young	1_147_cohort8	91		1_147_cohort8_spleen_young	BRBseq_barcode_A20		BRB-seq of killifish (GRZ) spleen, age: young
C11	ACCTTCTCACGGCC	A1 L	liver	8	B1	young	1_147_cohort8	91		1_147_cohort8_liver_young	BRBseq_barcode_C11		BRB-seq of killifish (GRZ) liver, age: young
I13	ATTCTTCAGGAAGA	A1 K	kidney	8	B1	young	1_147_cohort8	91		1_147_cohort8_kidney_young	BRBseq_barcode_I13		BRB-seq of killifish (GRZ) kidney, age: young
G22	ACTTCCAGGCCTGA	A1 H	heart	8	B1	young	1_147_cohort8	91		1_147_cohort8_heart_young	BRBseq_barcode_G22		BRB-seq of killifish (GRZ) heart, age: young
F17	CTGTGTAGGATTAA	A1 G	gut	8	B1	young	1_147_cohort8	91		1_147_cohort8_gut_young	BRBseq_barcode_F17		BRB-seq of killifish (GRZ) gut, age: young
O15	AATGCAAGACAACC	A1 B	brain	8	B1	young	1_147_cohort8	91		1_147_cohort8_brain_young	BRBseq_barcode_O15		BRB-seq of killifish (GRZ) brain, age: young

## Sheet: DEseq
Killifish	baseMean	log2FoldChange	lfcSE	stat	pvalue	padj	Human
LOC107385752	519.594	-1.4228	0.147599	-9.63962	5.43896e-22	8.19597e-18	EPS8L3
LOC107380370	754.584	-3.90239	0.409325	-9.53373	1.51735e-21	1.14325e-17	ELN
LOC107384211	11447.2	1.33089	0.140637	9.46335	2.9822e-21	1.49796e-17	SEPP1
LOC107381437	844.713	-6.81919	0.744924	-9.15422	5.47526e-20	2.06267e-16	CALCA
cntln	335.902	-1.93506	0.215656	-8.97289	2.88824e-19	8.70457e-16	CNTLN
plvap	1978.55	-0.918747	0.10763	-8.53616	1.38755e-17	3.48484e-14	PLVAP
LOC107381497	4177.03	-1.61103	0.19341	-8.32959	8.1124e-17	1.74637e-13	ANXA2
LOC107392295	574.891	-1.00752	0.123396	-8.16493	3.21622e-16	6.05815e-13	EML1
LOC107388189	354.764	2.05972	0.252787	8.14806	3.69822e-16	6.19205e-13	SLC16A6
pde7b	84.7406	-3.17756	0.392181	-8.10227	5.39415e-16	8.12844e-13	PDE7B
LOC107392135	1026.11	-0.822552	0.103525	-7.94545	1.93487e-15	2.65059e-12	TLE4
LOC107395871	156912	-1.34921	0.171078	-7.88653	3.10697e-15	3.90157e-12	GSTA4
map2k1	2039.12	-1.61362	0.205847	-7.83895	4.54343e-15	5.26654e-12	MAP2K1
LOC107375332	158.661	-3.11101	0.397461	-7.82722	4.98788e-15	5.36874e-12	MGARP
LOC107393216	1906.19	-1.30847	0.168703	-7.75604	8.76245e-15	8.80276e-12	PHPT1
LOC107394196	368.061	-2.64424	0.345505	-7.65327	1.95935e-14	1.84534e-11	OSBP2
LOC107393749	50645.9	-1.26827	0.16751	-7.57129	3.69523e-14	3.27549e-11	NA
pltp	2351.3	0.846285	0.115001	7.35893	1.85392e-13	1.55204e-10	PLTP
LOC107373943	25.3572	3.92108	0.534576	7.33493	2.21831e-13	1.75936e-10
hprt1	998.79	1.06744	0.147522	7.23581	4.62746e-13	3.48656e-10	HPRT1
LOC107377514	976.359	-1.16931	0.163128	-7.16808	7.60553e-13	5.27361e-10	FLVCR2
urad	1455.81	0.732396	0.102199	7.16641	7.69921e-13	5.27361e-10	URAD
LOC107377007	14072.3	-0.876235	0.122621	-7.14588	8.94207e-13	5.85861e-10	LEAP2
smim5	118.25	2.13729	0.299779	7.12956	1.00693e-12	6.32229e-10	SMIM5
perp	6136.34	-0.692874	0.0976233	-7.09743	1.27098e-12	7.66095e-10	PERP
LOC107376561	28.0304	3.03756	0.430867	7.04989	1.79064e-12	1.03781e-09	FAM20C
LOC107397096	282.921	-1.78637	0.257038	-6.94982	3.6576e-12	2.04135e-09	FMO5
LOC107393726	236.238	1.55486	0.226656	6.86	6.88589e-12	3.70584e-09	NA
LOC107380019	579.899	-1.00736	0.147322	-6.83781	8.04123e-12	4.17839e-09	HIST2H2BE
scamp1	999.018	-0.856841	0.125576	-6.82329	8.89787e-12	4.4694e-09	SCAMP1
acsl1	202.501	1.76635	0.260667	6.77628	1.23309e-11	5.99401e-09	ACSL1
LOC107380845	176.462	-1.96461	0.291281	-6.74472	1.53321e-11	7.21996e-09	DMD
plekhn1	252.836	-1.21268	0.180302	-6.72581	1.74615e-11	7.97354e-09	PLEKHN1
LOC107395686	866.962	1.5677	0.236585	6.62637	3.44041e-11	1.52481e-08	GSTZ1
LOC107393048	117.49	2.69126	0.409742	6.56817	5.09363e-11	2.19303e-08	IGFBP1
epdr1	10808.5	-1.1202	0.171186	-6.54374	5.99993e-11	2.51147e-08	EPDR1
LOC107379399	47169.4	-1.86723	0.288273	-6.47731	9.33704e-11	3.8027e-08	APOA4
LOC107376284	2035.05	-0.672549	0.105787	-6.35756	2.04978e-10	8.12844e-08	NA
lrrc2	143.936	-2.11683	0.333455	-6.34817	2.17897e-10	8.41922e-08	LRRC2
LOC107386151	133.083	-3.72828	0.588603	-6.33413	2.3869e-10	8.94299e-08
LOC107385485	5085.73	-1.00958	0.159462	-6.33116	2.43323e-10	8.94299e-08	AQP9
nedd4l	1867	-0.773579	0.122352	-6.32257	2.57248e-10	9.22969e-08	NEDD4L
LOC107391932	110.725	-2.07668	0.330354	-6.28622	3.2528e-10	1.13992e-07	SLC2A1
rpa1	548.49	0.996411	0.158919	6.26995	3.61173e-10	1.23694e-07	RPA1
LOC107383432	216.832	1.58749	0.253494	6.26244	3.78989e-10	1.26911e-07	FZD8
ubr1	627.327	-1.04933	0.169146	-6.20372	5.51456e-10	1.8065e-07	UBR1
LOC107377659	8064.75	-2.40894	0.393793	-6.11728	9.51839e-10	3.05176e-07	APOB
eepd1	5965.12	-0.907108	0.148738	-6.09871	1.0693e-09	3.35693e-07	EEPD1
LOC107390940	306.842	-1.58036	0.260689	-6.06224	1.34242e-09	4.05632e-07	HSPG2
sbspon	32.7838	3.23859	0.534261	6.06182	1.34592e-09	4.05632e-07	SBSPON
LOC107386892	8079.61	-0.59656	0.0984883	-6.05717	1.38541e-09	4.09348e-07	CD9
kiaa1211l	1169.85	-1.01394	0.169051	-5.99782	1.99989e-09	5.79545e-07	KIAA1211L
LOC107394281	7097.19	-0.896022	0.150168	-5.96681	2.41944e-09	6.87896e-07	GPAT3
LOC107396772	963.59	-1.23657	0.207798	-5.95083	2.66792e-09	7.44497e-07	ANTXR2
LOC107395678	604.264	1.24682	0.21043	5.9251	3.1211e-09	8.55125e-07	RPA1
cenpv	845.586	-0.95253	0.161532	-5.89684	3.70533e-09	9.97065e-07	CENPV
LOC107372906	529.921	1.48849	0.252689	5.89062	3.84742e-09	1.01714e-06	GSTZ1
LOC107391506	351.317	1.13838	0.193498	5.88315	4.02534e-09	1.04582e-06	NDRG3
LOC107381484	1400.87	1.01235	0.172747	5.86028	4.62087e-09	1.1802e-06	IDH2
echs1	2432.69	-0.457171	0.0782786	-5.8403	5.2108e-09	1.30869e-06	ECHS1
LOC107383164	81.7522	4.11758	0.705928	5.83286	5.44861e-09	1.34599e-06
ccdc22	897.685	-0.658335	0.112981	-5.82695	5.64479e-09	1.37196e-06	CCDC22
LOC107377419	25.9786	-2.62501	0.455895	-5.75793	8.51498e-09	2.0367e-06	RARRES3
LOC107396045	858.02	0.675726	0.117441	5.75376	8.72796e-09	2.05503e-06	AP1S2
LOC107394068	2917.88	-1.03326	0.180086	-5.73757	9.6044e-09	2.22659e-06	TSPAN3
tc2n	82.8523	-2.21682	0.386842	-5.73056	1.00097e-08	2.2854e-06	TC2N
LOC107378375	125.501	2.36307	0.413489	5.71495	1.09736e-08	2.46808e-06	HBG2
pym1	114.195	0.869243	0.152626	5.69524	1.232e-08	2.7207e-06	PYM1
sod2	4123.6	-0.486923	0.0855251	-5.69334	1.24579e-08	2.7207e-06	SOD2
LOC107375611	323099	-0.662616	0.116447	-5.69026	1.26848e-08	2.73067e-06	ALDOB
LOC107384733	2242.98	-1.07708	0.18994	-5.67062	1.42281e-08	3.01977e-06	STAG2
dcbld2	1333.88	-0.920795	0.162509	-5.66611	1.46072e-08	3.05717e-06	DCBLD2
bet1	2763.64	-0.500169	0.0885919	-5.64576	1.64453e-08	3.38916e-06	BET1
ccdc148	297.644	-1.433	0.253911	-5.6437	1.66433e-08	3.38916e-06	CCDC148
clstn1	332.552	-1.45315	0.257933	-5.63383	1.76246e-08	3.54113e-06	CLSTN1
arl6ip1	10042.5	-0.585969	0.104144	-5.62654	1.83856e-08	3.631e-06	ARL6IP1
LOC107375345	675.331	-1.26351	0.224624	-5.62497	1.85538e-08	3.631e-06	HIST2H2AB
oat	30508.6	-0.854071	0.152242	-5.60994	2.02396e-08	3.91014e-06	OAT
jun	328.564	-1.08969	0.194629	-5.59881	2.15825e-08	4.11678e-06	JUN
LOC107381152	320.374	1.52937	0.27371	5.58756	2.30286e-08	4.33773e-06	LMO7
dgat2	3205.13	-0.769513	0.137837	-5.58279	2.36691e-08	4.40333e-06	DGAT2
gria3	2061.43	0.591425	0.105992	5.57989	2.40664e-08	4.42264e-06	GRIA3
itpka	504.835	-0.872296	0.156706	-5.56644	2.5999e-08	4.72022e-06	ITPKA
LOC107379394	20345.5	0.594247	0.107544	5.52562	3.28325e-08	5.88991e-06	APOC2
LOC107396121	2311.53	-0.9642	0.174629	-5.52143	3.36249e-08	5.9611e-06	NA
LOC107384086	4882.62	-0.865315	0.156939	-5.51369	3.51394e-08	6.15716e-06	TM6SF2
serpinf2	29859.9	0.602739	0.109536	5.50266	3.74106e-08	6.47977e-06	SERPINF2
chp1	2461.05	-0.95909	0.174395	-5.49952	3.80827e-08	6.52124e-06	CHP1
atic	8092.1	-0.620299	0.112993	-5.4897	4.02621e-08	6.81696e-06	ATIC
LOC107385539	133.959	1.3469	0.246077	5.47348	4.41273e-08	7.38839e-06	SLC48A1
LOC107390025	119.749	-1.02009	0.186905	-5.45777	4.82162e-08	7.98428e-06	CYBRD1
plod1	277.066	1.26977	0.233034	5.44885	5.06969e-08	8.30381e-06	PLOD1
cers2	5486.76	-0.673455	0.123935	-5.43393	5.51255e-08	8.93212e-06	CERS2
LOC107392604	779.287	-0.746786	0.137548	-5.42929	5.65795e-08	9.07018e-06	ADH5
ctsb	6408.06	-1.02459	0.188963	-5.42217	5.88813e-08	9.33981e-06	CTSB
LOC107377914	898.936	-0.633512	0.11722	-5.40445	6.5006e-08	1.02039e-05	MTHFD1
csgr11h11orf54	1898.28	-0.56565	0.1051	-5.38203	7.365e-08	1.14416e-05	C11orf54
LOC107372549	535.006	-1.89177	0.351719	-5.37863	7.5054e-08	1.15407e-05	VSX1
LOC107394572	1953.76	-0.58589	0.108996	-5.37533	7.64428e-08	1.16355e-05	CERS2
LOC107375373	198.675	-0.854181	0.159237	-5.36422	8.13018e-08	1.22514e-05	FAM53C
LOC107384489	24.846	1.88397	0.351731	5.35627	8.49554e-08	1.25725e-05	HES1
LOC107392764	377.609	-1.83955	0.343512	-5.35513	8.54949e-08	1.25725e-05	ALPI
LOC107388288	1515.48	0.795268	0.148554	5.35341	8.63122e-08	1.25725e-05	SULT2B1
eps8	600.395	-0.77571	0.144931	-5.35227	8.68574e-08	1.25725e-05	EPS8
slc22a18	1284.62	0.529965	0.0990455	5.35072	8.76044e-08	1.25725e-05	SLC22A18
styx	130.49	-1.25901	0.235612	-5.34356	9.11366e-08	1.2956e-05	STYX
csgr17h1orf210	1896.58	-0.46844	0.0880786	-5.31844	1.04662e-07	1.46903e-05	C1orf210
LOC107379288	22808.3	-0.557817	0.104936	-5.31576	1.06213e-07	1.46903e-05	CFB
prelid1	294.327	0.913209	0.171795	5.31568	1.0626e-07	1.46903e-05	PRELID1
LOC107382435	323.143	-2.3985	0.451732	-5.30957	1.09883e-07	1.5053e-05	HIST2H3D
ivns1abp	3579.43	-0.609378	0.114838	-5.3064	1.11811e-07	1.51791e-05	IVNS1ABP
atp6v0d1	904.982	-0.735811	0.138901	-5.29736	1.17489e-07	1.5539e-05	ATP6V0D1
LOC107375882	151.329	-1.70407	0.321686	-5.29729	1.17535e-07	1.5539e-05	DECR2
spry4	240.988	1.27589	0.240925	5.29579	1.18502e-07	1.5539e-05	SPRY4
dtymk	686.67	-1.00884	0.190509	-5.2955	1.18694e-07	1.5539e-05	DTYMK
prdx5	5828.18	-0.688389	0.130066	-5.29263	1.20567e-07	1.5539e-05	PRDX5
rem1	454.808	-0.916084	0.173099	-5.29226	1.20814e-07	1.5539e-05	GEM
LOC107384081	202.57	-1.22874	0.232233	-5.29095	1.2168e-07	1.5539e-05	FAM102B
tcf7	26.8089	2.03918	0.385732	5.28653	1.24661e-07	1.57859e-05	TCF7
LOC107375940	396.884	-0.966052	0.182831	-5.28385	1.26496e-07	1.58848e-05	SLC35D3
LOC107383161	21.5631	2.73141	0.517323	5.2799	1.29256e-07	1.60972e-05	EGFR
gramd1c	953.17	-0.722509	0.137293	-5.26254	1.42082e-07	1.75494e-05	GRAMD1C
wnt10b	16.5197	2.65591	0.505602	5.25296	1.49675e-07	1.83039e-05	WNT10B
rnf157	712.245	-0.531869	0.101274	-5.2518	1.50619e-07	1.83039e-05	RNF157
LOC107380917	750.507	0.729146	0.138967	5.24691	1.54673e-07	1.86462e-05	ETV5
tbkbp1	35.6711	2.54552	0.485427	5.24388	1.57232e-07	1.88042e-05	TBKBP1
LOC107390847	371.67	0.854129	0.16331	5.23011	1.69407e-07	2.01007e-05	ADCY6
LOC107385972	851.237	-0.98443	0.188407	-5.22501	1.74148e-07	2.05018e-05	FAM217B
slc25a22	225.206	-0.842333	0.161573	-5.21333	1.85478e-07	2.16664e-05	SLC25A22
LOC107377282	6924.36	-0.775305	0.14918	-5.19711	2.02411e-07	2.34626e-05	CIDEB
aldh16a1	2929.09	-0.767987	0.147891	-5.19293	2.07014e-07	2.37279e-05	ALDH16A1
lxn	888.077	-1.03959	0.200223	-5.19218	2.07849e-07	2.37279e-05	LXN
LOC107391294	312.992	-0.661986	0.127874	-5.17687	2.25644e-07	2.55656e-05	YTHDF1
rhbdf1	84.1652	0.925796	0.178964	5.17309	2.30259e-07	2.57126e-05	RHBDF1
dusp8	243.092	-1.30281	0.251848	-5.17301	2.30354e-07	2.57126e-05	DUSP8
plekhg7	565.968	-0.633688	0.122688	-5.16503	2.40394e-07	2.6636e-05	PLEKHG7
csgr08h8orf59	1520.67	-0.603689	0.116982	-5.16051	2.46275e-07	2.70827e-05	C8orf59
LOC107394176	290.374	1.82394	0.353532	5.15919	2.4802e-07	2.70827e-05	DUSP2
scrn2	445.36	-0.803682	0.15593	-5.15412	2.54819e-07	2.7625e-05	SCRN2
LOC107396345	59.9318	1.11529	0.21659	5.14929	2.61476e-07	2.81442e-05	NLRP1
gyg2	225.173	1.14265	0.223407	5.11468	3.14279e-07	3.35877e-05	GYG2
LOC107379577	1702.47	0.679215	0.132952	5.10874	3.24313e-07	3.4416e-05	HNRNPA1L2
nfyc	725.302	0.583653	0.114403	5.10173	3.36569e-07	3.54668e-05	NFYC
LOC107392099	808.739	-0.829679	0.162733	-5.09839	3.42555e-07	3.54758e-05	REEP5
LOC107389177	203.772	-1.0637	0.208651	-5.098	3.43256e-07	3.54758e-05	TGM2
LOC107380384	110.808	1.59288	0.312467	5.09775	3.43717e-07	3.54758e-05	AS3MT
LOC107384722	1674.76	-0.453068	0.088947	-5.09369	3.5117e-07	3.59985e-05	RTN3
acss3	493.397	0.599977	0.11795	5.08671	3.64336e-07	3.70958e-05	ACSS3
rnasek	2898.24	-0.50336	0.0991008	-5.07928	3.7887e-07	3.81652e-05	RNASEK
abcg5	922.234	-0.831167	0.163691	-5.07764	3.82143e-07	3.81652e-05	ABCG5
slc13a4	234.394	-2.10181	0.413946	-5.0775	3.82438e-07	3.81652e-05	SLC13A4
tbc1d2	220.332	-0.697557	0.137505	-5.07296	3.91675e-07	3.883e-05	TBC1D2
epm2a	802.183	-0.958079	0.18898	-5.06973	3.98382e-07	3.92368e-05	EPM2A
LOC107396769	212.003	0.598041	0.118072	5.06507	4.08246e-07	3.99471e-05	RIN2
col18a1	157.331	-0.937563	0.185206	-5.06228	4.14266e-07	4.02747e-05	COL18A1
LOC107391770	35.9092	-1.79797	0.35545	-5.0583	4.23019e-07	4.03744e-05	NA
pbld	8534.94	-0.417638	0.0825723	-5.05785	4.2401e-07	4.03744e-05	PBLD
LOC107377778	2319.49	1.88765	0.373276	5.05697	4.25968e-07	4.03744e-05	TLR5
eci2	876.058	0.719845	0.142348	5.05695	4.26009e-07	4.03744e-05	ECI2
nudt3	735.988	-0.502107	0.0996862	-5.03687	4.73196e-07	4.45662e-05	NUDT3
LOC107374806	815.737	-1.13818	0.226472	-5.02571	5.01584e-07	4.69464e-05	MAT1A
ina	307.314	-1.32326	0.264047	-5.01145	5.40209e-07	5.01478e-05	INA
s100a14	2826.52	-0.764533	0.152615	-5.00956	5.4555e-07	5.01478e-05	S100A13
LOC107378962	4425.03	-0.464946	0.0928132	-5.00948	5.45772e-07	5.01478e-05	FXYD3
LOC107387645	200.755	1.0182	0.203319	5.00789	5.50305e-07	5.02579e-05	LASP1
slc1a5	2231.41	0.923006	0.184901	4.9919	5.97882e-07	5.39498e-05	SLC1A5
sgsh	776.637	-0.550347	0.110272	-4.99083	6.01199e-07	5.39498e-05	SGSH
ctxn1	265.096	3.65855	0.733068	4.99074	6.01471e-07	5.39498e-05	CTXN2
pycr1	255.117	1.0568	0.211896	4.98735	6.12125e-07	5.45806e-05	PYCR1
LOC107385371	657.368	-0.619941	0.124538	-4.97793	6.42686e-07	5.69685e-05	RBCK1
eps8l2	3921	-0.540782	0.10876	-4.97226	6.61761e-07	5.82565e-05	EPS8L2
LOC107393183	495.947	-0.582364	0.117145	-4.97133	6.64949e-07	5.82565e-05	CDC34
bloc1s5	895.143	-0.583732	0.117657	-4.96131	7.00186e-07	6.0989e-05	BLOC1S5
LOC107391128	49.5553	1.24902	0.252325	4.95005	7.41946e-07	6.41229e-05	IL17RE
leprot	777.606	-0.502786	0.101587	-4.94933	7.44676e-07	6.41229e-05	LEPROT
LOC107395254	7708.32	-0.726118	0.147195	-4.93304	8.09616e-07	6.93187e-05	SCARB2
LOC107394596	2340.87	-1.83407	0.37247	-4.92406	8.47648e-07	7.2165e-05	S100Z
LOC107396464	431.849	-0.807619	0.164148	-4.92008	8.65099e-07	7.32369e-05	JUN
man1a2	359.356	1.12983	0.229902	4.91437	8.90662e-07	7.49798e-05	MAN1A2
slc7a11	40.3947	1.99794	0.407016	4.90874	9.16628e-07	7.6737e-05	SLC7A11
rasef	4009.57	-0.87218	0.177719	-4.90765	9.21745e-07	7.67391e-05	RASEF
tmem125	209.171	-1.37617	0.280686	-4.90287	9.44469e-07	7.78654e-05	TMEM125
LOC107383962	100.079	-1.79253	0.365627	-4.90263	9.45608e-07	7.78654e-05	NA
faxdc2	14927.3	-0.796025	0.162421	-4.90101	9.53457e-07	7.80851e-05	FAXDC2
LOC107386033	43.7868	-1.84949	0.378563	-4.88554	1.03146e-06	8.40167e-05	DSCAM
bmper	34.9124	2.50349	0.513313	4.87712	1.07643e-06	8.72085e-05	BMPER
csgr05h16orf58	166.475	0.75896	0.155787	4.87178	1.10596e-06	8.91212e-05	C16orf58
katnbl1	118.352	0.784704	0.161165	4.86895	1.12194e-06	8.99284e-05	KATNBL1
elovl6	159.762	-1.55637	0.319788	-4.86688	1.13372e-06	9.03917e-05	ELOVL6
LOC107379156	1745.5	1.09374	0.225098	4.85897	1.17996e-06	9.35834e-05	GPSM1
LOC107396897	11.3677	-3.9377	0.812535	-4.8462	1.25852e-06	9.92911e-05	HTR4
hmg20b	500.206	-0.652709	0.135082	-4.83194	1.35209e-06	0.000106118	HMG20B
lpcat2	521.446	-0.89615	0.185624	-4.82775	1.38081e-06	0.00010781	LPCAT2
LOC107377658	205941	-0.612223	0.126868	-4.82567	1.39535e-06	0.000108384	APOB
LOC107391868	1147.24	-0.65614	0.136003	-4.82446	1.40382e-06	0.000108483	EZR
LOC107391041	2602.98	-1.45834	0.302591	-4.8195	1.43918e-06	0.000110648	SPINK1
mob2	412.517	0.854208	0.178151	4.79485	1.62796e-06	0.000124527	MOB2
LOC107393679	188.661	-0.994586	0.208034	-4.78087	1.74535e-06	0.000132832	DUSP26
LOC107394454	227.463	2.09735	0.439094	4.77653	1.78344e-06	0.000135049
dock7	502.555	-0.668518	0.140089	-4.77209	1.82322e-06	0.00013737	DOCK7
capzb	1434.88	-0.359544	0.0754344	-4.76632	1.87622e-06	0.00014066	CAPZB
LOC107379699	7132.61	-0.776549	0.163581	-4.74719	2.06261e-06	0.000152781	PKLR
LOC107385196	1719.96	-0.596662	0.1257	-4.74673	2.06734e-06	0.000152781	GNAI2
LOC107383590	9943.54	-0.638243	0.134462	-4.74663	2.06831e-06	0.000152781	HSD17B12
LOC107376036	645.734	-0.642382	0.135712	-4.73343	2.20762e-06	0.000162276	ZCCHC24
slc9a3r1	9624.73	-0.559966	0.118624	-4.72051	2.35254e-06	0.000172089	SLC9A3R1
LOC107384931	989.436	-0.748633	0.158991	-4.70865	2.49359e-06	0.000181526
LOC107379339	7569.71	0.329315	0.0699718	4.70639	2.52142e-06	0.00018267	PNRC2
egr1	421.499	1.95868	0.416285	4.70513	2.537e-06	0.000182919	EGR1
LOC107375681	631.187	-0.574428	0.122403	-4.69292	2.69328e-06	0.000193108	TTC31
fgfr2	835.526	0.755672	0.161051	4.69212	2.70394e-06	0.000193108	FGFR2
LOC107394669	10913.4	-0.3781	0.0806187	-4.68998	2.73237e-06	0.000194217
LOC107383107	325.745	-1.14003	0.243427	-4.68328	2.82327e-06	0.000199736	TNFSF10
LOC107388882	1025.84	-0.487278	0.104257	-4.6738	2.95679e-06	0.000208205	TMEM253
LOC107385807	81.1414	-0.952972	0.203957	-4.67241	2.97693e-06	0.000208648	CBR4
lgmn	8682.28	-0.58405	0.125277	-4.66207	3.13051e-06	0.000218397	LGMN
park7	6694.13	-0.514178	0.11033	-4.66034	3.15684e-06	0.000219218	PARK7
gpx4	304764	-1.03688	0.22283	-4.65324	3.26765e-06	0.000225873	GPX4
mcam	1472.99	1.0922	0.234888	4.6499	3.32102e-06	0.000228513	MCAM
LOC107372846	191.952	-0.656848	0.141407	-4.64508	3.39951e-06	0.000232851	NA
LOC107388366	554.046	-0.667429	0.143754	-4.64284	3.43649e-06	0.000234319
acer3	346.986	0.569494	0.122841	4.63601	3.55191e-06	0.000241098	ACER3
cldn1	14703.6	-0.311992	0.0676335	-4.61298	3.96944e-06	0.000268231	CLDN19
LOC107384973	192.334	0.615217	0.133679	4.60218	4.18082e-06	0.000281254	ST3GAL2
sesn1	2010.06	-0.630015	0.136946	-4.60045	4.2157e-06	0.000282339	SESN1
gatsl2	338.087	-0.725938	0.157961	-4.59566	4.31372e-06	0.000287626	GATSL2
csgr17h1orf53	52.4621	1.54327	0.336233	4.58987	4.43514e-06	0.000294419	C1orf53
ptk2b	41.1304	1.02566	0.224032	4.57818	4.69045e-06	0.000310002	PTK2B
LOC107384334	8088.21	-0.844971	0.184633	-4.57649	4.72841e-06	0.000311146	TFRC
LOC107384325	1126.34	-0.329922	0.0721294	-4.57403	4.78436e-06	0.000313459	CYSTM1
LOC107380335	358.266	1.9926	0.43604	4.56977	4.88259e-06	0.00031851
LOC107389523	16453.2	0.325243	0.071289	4.56232	5.0591e-06	0.000328602	F5
msmb	50547.8	-0.522365	0.114548	-4.56024	5.10955e-06	0.000330194	MSMB
LOC107387231	7881.6	-0.60447	0.132574	-4.5595	5.12744e-06	0.000330194	ARG1
LOC107394376	13125.3	-0.552401	0.121236	-4.55639	5.20396e-06	0.000333696	NDRG1
got2	15714.4	-0.343809	0.0755516	-4.55065	5.34794e-06	0.000341475	GOT2
LOC107391346	153.182	-1.05196	0.231329	-4.54746	5.42969e-06	0.000345232	GULP1
calcoco2	3546.97	-0.421395	0.0928628	-4.53783	5.68366e-06	0.000358772	TAX1BP1
igsf5	383.176	-0.614708	0.13547	-4.53758	5.69026e-06	0.000358772	IGSF5
fndc3b	582.893	0.853099	0.188287	4.53085	5.87455e-06	0.000368848	FNDC3B
LOC107386876	240.044	-1.80846	0.399388	-4.52808	5.95213e-06	0.000370821	CLDN3
kctd12	1285.4	-1.0071	0.222418	-4.52797	5.95518e-06	0.000370821	KCTD12
LOC107391531	1543.61	-1.28014	0.282822	-4.52632	6.00183e-06	0.000372188	FLNA
LOC107379082	8514.91	-0.51994	0.114918	-4.52444	6.05549e-06	0.000373976
LOC107372763	2004.39	-0.420923	0.0930786	-4.52223	6.11912e-06	0.000376363	SSX2IP
anks4b	259.625	-1.21451	0.2687	-4.51994	6.18586e-06	0.000378921	ANKS4B
wnt7a	12.2334	-2.79207	0.617926	-4.51846	6.22899e-06	0.000380019	WNT7A
LOC107373178	218.711	0.929982	0.205895	4.51677	6.27898e-06	0.000381524	P3H1
mthfd1	6065.86	-0.540545	0.120043	-4.50293	6.70221e-06	0.000404844	MTHFD1
LOC107393843	2539.31	-0.469881	0.104361	-4.50248	6.71651e-06	0.000404844	ALG13
dip2a	258.053	-0.664222	0.147673	-4.49792	6.86208e-06	0.000411971	DIP2A
fbxl22	24.5389	-2.26006	0.503455	-4.48909	7.15279e-06	0.00042772	FBXL22
LOC107379398	9355.58	-0.633164	0.141177	-4.48488	7.29537e-06	0.000434391	APOA4
adck5	626.92	0.606317	0.135215	4.48411	7.32201e-06	0.000434391	ADCK5
lonp2	1446.05	-0.446961	0.0997026	-4.48295	7.36195e-06	0.000435048	LONP2
twsg1	289.622	-1.17543	0.262329	-4.48075	7.43829e-06	0.000435892	TWSG1
LOC107388354	776.542	2.57459	0.57467	4.48011	7.46041e-06	0.000435892	ETNK1
dgkb	73.8686	1.02684	0.229205	4.48004	7.46301e-06	0.000435892	DGKB
cald1	719.696	-0.658414	0.147401	-4.46683	7.93886e-06	0.000461894	CALD1
gbf1	422.122	0.525392	0.117732	4.4626	8.09717e-06	0.000469293	GBF1
LOC107380904	106.384	1.11956	0.251088	4.45885	8.24007e-06	0.000475746
isoc2	852.73	-0.382489	0.0858303	-4.45634	8.33722e-06	0.000476681	ISOC2
LOC107379395	16648.2	0.897768	0.201468	4.45613	8.34511e-06	0.000476681	APOE
LOC107385412	11.7366	2.91205	0.653516	4.45598	8.35118e-06	0.000476681	GPR22
dnph1	678.45	-0.468815	0.105253	-4.45416	8.42235e-06	0.000477262	DNPH1
atp6v0e1	1936.74	-0.480759	0.107936	-4.4541	8.42469e-06	0.000477262	ATP6V0E1
LOC107396118	1970.75	-0.753931	0.169525	-4.44732	8.69466e-06	0.000489117	SLC7A9
extl3	183.486	0.517559	0.116378	4.44722	8.69887e-06	0.000489117	EXTL3
dhx32	79.3983	-1.22725	0.276294	-4.44185	8.91895e-06	0.000499627	DHX32
aipl1	19.9782	-2.37763	0.535575	-4.43939	9.02136e-06	0.000503492	AIPL1
sptlc2	482.471	0.569117	0.128554	4.42708	9.55179e-06	0.000531129	SPTLC2
LOC107391341	17220	-0.505735	0.11439	-4.42117	9.817e-06	0.000543869	KRT18
LOC107381561	154.978	1.02466	0.231891	4.41869	9.92988e-06	0.000548108	LARGE
LOC107379014	497.363	0.872053	0.197443	4.41674	1.002e-05	0.000551062	ANP32E
hmga1	66.7675	1.2828	0.290499	4.41586	1.00608e-05	0.000551295	HMGA1
LOC107384356	3534.18	0.462219	0.104754	4.41241	1.02224e-05	0.000558122	CNPY2
LOC107390706	200.394	1.80028	0.408791	4.40392	1.06311e-05	0.000576927	CTRC
LOC107380125	1472.09	1.79269	0.407089	4.40367	1.06434e-05	0.000576927	SLC13A5
grb14	730.946	-1.00745	0.229025	-4.39886	1.08823e-05	0.000587761	GRB14
steap4	9538.23	0.799607	0.181892	4.39606	1.10235e-05	0.000593263	STEAP4
ak5	89.8046	-1.38216	0.314486	-4.39498	1.10782e-05	0.000594082	AK5
gpr155	681.364	-0.468456	0.106647	-4.39257	1.1202e-05	0.000598223	GPR155
cd276	403.369	-0.821198	0.186979	-4.39193	1.12348e-05	0.000598223	CD276
LOC107379146	103825	-0.780788	0.17796	-4.38744	1.14693e-05	0.000608109
itm2a	1105.34	-0.43575	0.0993314	-4.38684	1.15012e-05	0.000608109	ITM2A
LOC107389812	1404.14	-0.458214	0.104535	-4.38334	1.16871e-05	0.000615781	LAMP1
slc16a1	808.39	-1.64869	0.376254	-4.38184	1.17683e-05	0.000617896	SLC16A1
agmo	769.141	0.478396	0.109214	4.38037	1.18479e-05	0.000619827	AGMO
LOC107396832	184215	0.757993	0.173072	4.37964	1.18873e-05	0.000619827
slc16a5	949.77	-0.494198	0.112947	-4.3755	1.21156e-05	0.000629554	SLC16A5
LOC107375071	170.09	-2.00381	0.45825	-4.37275	1.22693e-05	0.000635348
p4ha1	101.548	1.02546	0.234662	4.36996	1.24267e-05	0.000641296	P4HA1
fam134c	739.948	-0.416511	0.0954217	-4.36495	1.27151e-05	0.000653939	FAM134C
plcd4	185.004	0.69285	0.158833	4.36212	1.28806e-05	0.000660197	PLCD3
LOC107388195	16.453	-2.50331	0.574289	-4.35897	1.30677e-05	0.000667515	CILP2
fhl1	1002.9	-1.56803	0.359823	-4.35778	1.31388e-05	0.000668882	FHL1
trim33	1189.33	-0.546837	0.125687	-4.3508	1.35644e-05	0.000688221	TRIM33
LOC107390407	1106.99	-0.550863	0.126714	-4.3473	1.37825e-05	0.000696939	C4BPA
LOC107385826	181.891	0.993922	0.228779	4.34447	1.39614e-05	0.000703627	CNTN4
LOC107377670	639.418	-0.544289	0.125448	-4.33875	1.43293e-05	0.000719763	NIPA2
LOC107397019	184.246	0.946179	0.218256	4.33517	1.45647e-05	0.000726941	ATP13A3
sh3kbp1	165.039	0.646017	0.14902	4.33511	1.45687e-05	0.000726941	SH3KBP1
LOC107382452	24.1612	-1.8265	0.421589	-4.33242	1.47478e-05	0.000733446	HIST2H2BE
LOC107390160	265.032	0.621418	0.143461	4.33162	1.48016e-05	0.000733703	SHH
slc2a9	1121.13	-0.923002	0.213169	-4.32991	1.49169e-05	0.000736993	SLC2A9
LOC107396456	173.961	-0.926384	0.214008	-4.32873	1.49969e-05	0.000737691	NT5DC1
LOC107387566	2028.64	-0.696616	0.160966	-4.32773	1.50654e-05	0.000737691	MYLK
LOC107385482	4518.24	-0.416264	0.0961893	-4.32755	1.50779e-05	0.000737691	RDH11
LOC107396079	2934.09	-0.531708	0.12293	-4.3253	1.52325e-05	0.000740746	ZP3
LOC107383014	1208.91	0.809034	0.187051	4.32521	1.52386e-05	0.000740746	BCO1
LOC107375342	201.374	-1.17698	0.272374	-4.32118	1.55195e-05	0.000750696	HIST2H2BE
rhob	386.71	-0.62719	0.145154	-4.32085	1.5543e-05	0.000750696	RHOB
LOC107389941	562.583	-0.756419	0.175132	-4.31913	1.56645e-05	0.000754149	FSCN1
pcbd1	4391.53	-0.391306	0.090709	-4.31385	1.60433e-05	0.000769925	PCBD1
LOC107377517	471.693	-0.713726	0.165872	-4.30287	1.68603e-05	0.000805223	NA
tmem206	398.369	0.559066	0.129939	4.30253	1.68857e-05	0.000805223	TMEM206
csgr17h1orf21	468.994	-0.479944	0.11159	-4.30096	1.70063e-05	0.000805676	C1orf21
LOC107385217	1681.44	-0.396337	0.0921639	-4.30035	1.70525e-05	0.000805676	GNB1
xdh	4415.97	-0.535755	0.124585	-4.30031	1.70556e-05	0.000805676	XDH
LOC107374849	1074.14	-0.757835	0.176291	-4.29877	1.71747e-05	0.000808765	BHMT
crlf1	61.3592	1.20898	0.28131	4.29767	1.72606e-05	0.000810279	CRLF1
LOC107394547	938.207	-0.516632	0.120392	-4.29126	1.77663e-05	0.000830184	OSBPL10
LOC107395872	3072.91	-0.454143	0.105866	-4.28981	1.78829e-05	0.000830184	TMEM14C
ube2w	391.691	-0.598115	0.13943	-4.28972	1.78897e-05	0.000830184	UBE2W
rpl22l1	6560.94	0.52194	0.121678	4.28953	1.7905e-05	0.000830184	RPL22L1
LOC107394775	15394	-0.441554	0.102971	-4.28813	1.80184e-05	0.000832882	CLEC17A
tgfb3	576.942	0.479416	0.111849	4.28628	1.81688e-05	0.000836686	TGFB3
ca4	228.554	0.892064	0.208146	4.28576	1.82118e-05	0.000836686	CA4
LOC107382749	41.1716	1.96417	0.458419	4.28466	1.83018e-05	0.000838265	PDE9A
LOC107375652	1240.25	0.554956	0.129746	4.27727	1.89203e-05	0.000863968	STT3B
LOC107386932	10227.1	-0.588517	0.137866	-4.26874	1.96578e-05	0.000892368	UGT2A3
LOC107388405	30.2767	-3.6699	0.859732	-4.26865	1.96656e-05	0.000892368	FOXP4
LOC107388875	520.363	2.09399	0.490621	4.26804	1.97198e-05	0.000892368
LOC107376861	827.871	-0.945538	0.221861	-4.26185	2.02746e-05	0.000914723	SCN3B
mvp	1158.94	-0.585109	0.137607	-4.25204	2.11833e-05	0.000952871	MVP
rab39b	168.924	-1.03849	0.244586	-4.24592	2.17696e-05	0.00097633	RAB39B
sdk2	40.0769	1.57493	0.371395	4.24057	2.22954e-05	0.000996941	SDK2
aplp2	4297.69	-0.486598	0.114782	-4.23931	2.24207e-05	0.000999579	APLP2
LOC107378144	179.846	0.825679	0.194936	4.23564	2.279e-05	0.00101305	HUNK
LOC107382969	2376.61	-0.52344	0.123626	-4.23407	2.29502e-05	0.00101717	GPT2
LOC107386856	85.0341	5.2175	1.23285	4.23207	2.31549e-05	0.00102323	ABHD15
etfdh	708.177	0.439681	0.104033	4.22634	2.37519e-05	0.00104654	ETFDH
epo	148.918	1.02249	0.242214	4.22145	2.42732e-05	0.00106639	EPO
gla	437.524	-0.908402	0.215283	-4.21957	2.44767e-05	0.00107221	GLA
LOC107394162	34079.4	-0.66567	0.157901	-4.21575	2.48949e-05	0.00108737	BHMT
LOC107387206	8.79417	-4.35825	1.03468	-4.21218	2.52921e-05	0.00110152	PLEKHB1
aldh4a1	10371.8	-0.395545	0.0939609	-4.20968	2.55736e-05	0.00111012	ALDH4A1
vcam1	544.22	0.626598	0.148867	4.20912	2.56369e-05	0.00111012	VCAM1
LOC107381034	175898	0.365593	0.0868981	4.20715	2.58613e-05	0.00111663	HPX
LOC107378530	561.546	0.535791	0.127425	4.20475	2.61374e-05	0.00112533	FLT1
exo1	70.7151	-1.20398	0.287059	-4.19421	2.7383e-05	0.00117519	EXO1
LOC107374034	32.7271	-1.77059	0.422209	-4.19364	2.74514e-05	0.00117519	CPNE8
st5	276.837	-0.520863	0.124242	-4.19234	2.76096e-05	0.00117861	ST5
higd1a	1296.2	-0.641187	0.15304	-4.18968	2.79354e-05	0.00118915	HIGD1A
LOC107383386	64.026	0.928464	0.221681	4.18829	2.81064e-05	0.00119306	SMAP2
ciart	90.3696	1.16367	0.27799	4.186	2.83908e-05	0.00120174	CIART
vps13c	1296.69	-0.508558	0.12158	-4.18289	2.87825e-05	0.00121491	VPS13C
nt5dc2	694.042	-0.628826	0.150668	-4.17358	2.99849e-05	0.00126213	NT5DC2
cnep1r1	382.667	-0.418457	0.100327	-4.17093	3.03355e-05	0.00127333	CNEP1R1
LOC107381848	730.571	-1.03461	0.249099	-4.15343	3.27529e-05	0.00137098	TNNT3
LOC107378371	1142.02	1.84974	0.446554	4.14225	3.43919e-05	0.00143352	HBZ
LOC107376349	28.2727	1.34687	0.325179	4.14195	3.44372e-05	0.00143352	MMD2
LOC107388766	256.543	-1.75499	0.423834	-4.14075	3.46168e-05	0.00143703	ANXA2
LOC107396831	227.133	0.745314	0.180117	4.13794	3.50442e-05	0.00145077
LOC107383926	996.214	-0.452363	0.109369	-4.13613	3.5321e-05	0.00145823	DSC1
LOC107385419	1480.68	-0.451425	0.109261	-4.1316	3.60241e-05	0.00148319	RAB7A
LOC107384694	137.315	-2.25606	0.546503	-4.12818	3.65643e-05	0.00150133	PCBP3
LOC107382750	82.6094	-0.895131	0.217117	-4.12281	3.74274e-05	0.00153259	NA
slc12a6	1507.95	0.354442	0.0860481	4.11911	3.80342e-05	0.00155322	SLC12A6
ranbp9	656.849	0.473436	0.114978	4.11762	3.82804e-05	0.00155646	RANBP9
trappc8	587.331	0.514031	0.124844	4.11738	3.83202e-05	0.00155646	TRAPPC8
LOC107395858	2580.35	-0.486625	0.118378	-4.11078	3.94327e-05	0.0015901	TBXAS1
LOC107373083	529.226	-0.977131	0.237707	-4.11066	3.94527e-05	0.0015901	ACE
ddx46	967.043	0.31411	0.0764148	4.11059	3.94649e-05	0.0015901	DDX46
eya4	546.93	0.750454	0.182747	4.10653	4.01655e-05	0.00161401	EYA4
LOC107384230	45.3032	1.66358	0.405408	4.10348	4.06986e-05	0.00163108	LRRC16B
LOC107384145	209.511	0.6721	0.163931	4.09988	4.13356e-05	0.00165222	TCF3
LOC107376802	51.1841	-1.27006	0.31011	-4.09552	4.21214e-05	0.00167917	DCLK2
LOC107373986	77.1584	-2.04323	0.499227	-4.09279	4.26221e-05	0.00169465	FANCD2
pepd	910.672	-0.500848	0.122468	-4.08962	4.3208e-05	0.00171343	PEPD
fam149b1	104.142	-0.730969	0.178816	-4.08782	4.35437e-05	0.00171935	FAM149B1
chd7	351.26	0.521548	0.127593	4.0876	4.35856e-05	0.00171935	CHD7
slc16a7	86.8118	1.21777	0.298321	4.08209	4.46329e-05	0.00175361	SLC16A7
slc17a5	1008.99	-0.699939	0.171478	-4.08181	4.46869e-05	0.00175361	SLC17A5
LOC107390818	623.554	-0.516735	0.126828	-4.0743	4.61526e-05	0.0018035	MAPK14
LOC107388090	1550.01	0.770188	0.189046	4.07407	4.61977e-05	0.0018035	COX6B1
LOC107376694	110.895	-1.19388	0.293309	-4.07039	4.69339e-05	0.00182751	TRIM39
nup54	197.312	0.5228	0.128512	4.06811	4.73969e-05	0.00184078	NUP54
mki67	71.6695	1.01148	0.24883	4.06493	4.80476e-05	0.00186113	MKI67
spcs2	417.259	0.500006	0.123023	4.06434	4.81678e-05	0.00186113	SPCS2
glo1	2588.44	-0.382539	0.0942517	-4.0587	4.93476e-05	0.00190184	GLO1
decr1	1253.18	-0.358934	0.0884904	-4.05619	4.98792e-05	0.00191742	DECR1
ica1	34.9877	1.24172	0.306207	4.05518	5.00963e-05	0.00192087	ICA1
txndc12	946.796	-0.49089	0.121088	-4.05399	5.03516e-05	0.00192576	TXNDC12
LOC107390896	1219.2	0.540451	0.133389	4.05169	5.08481e-05	0.00193982	PA2G4
2025-03-08	699.466	-0.630748	0.155735	-4.05014	5.11866e-05	0.0019475	NA
snx24	652.843	-0.43193	0.10666	-4.04959	5.13078e-05	0.0019475	SNX24
2025-09-03	204.599	0.629512	0.155487	4.04865	5.15141e-05	0.00195042	NA
LOC107382254	32.202	-1.95829	0.484075	-4.04543	5.22269e-05	0.00197245	HIST2H2BE
kl	993.678	0.668375	0.16541	4.0407	5.32912e-05	0.00200761	KL
LOC107391596	95.2104	-0.698632	0.173003	-4.03825	5.38503e-05	0.00202362	ALDH3B1
uvrag	283.304	-0.563667	0.139643	-4.0365	5.42539e-05	0.00203371	UVRAG
ap4s1	782.213	-0.40075	0.0993173	-4.03505	5.45909e-05	0.00203773	AP4S1
nox1	675.33	-0.830937	0.205939	-4.03487	5.46316e-05	0.00203773	CYBB
LOC107393300	1819.02	-0.467711	0.115976	-4.03281	5.51144e-05	0.00204806	AC005943.2
nab1	99.9233	1.22771	0.304451	4.03253	5.51802e-05	0.00204806	NAB1
abhd6	628.501	-0.769996	0.191244	-4.02625	5.66737e-05	0.00209832	ABHD6
srm	554.145	0.583026	0.144905	4.0235	5.7339e-05	0.00211775	SRM
LOC107387937	308.544	0.655431	0.162959	4.02207	5.76896e-05	0.00212549	FAM109A
LOC107389872	982.912	-1.78597	0.444397	-4.01886	5.84809e-05	0.00214939
epha3	1104.67	-0.586345	0.145938	-4.01775	5.87559e-05	0.0021519	EPHA3
LOC107389662	1824.85	0.683858	0.170222	4.01744	5.88348e-05	0.0021519	CYP27A1
snap23	1017.92	-0.273436	0.068104	-4.01497	5.94536e-05	0.00216926	SNAP23
sycp3	231.454	-0.574699	0.143262	-4.01153	6.03262e-05	0.00219579	SYCP3
dicer1	286.956	0.544443	0.135865	4.00723	6.14343e-05	0.00223073	DICER1
LOC107396146	17.0853	1.75434	0.437932	4.00597	6.17637e-05	0.0022373	OCLN
cercam	680.241	0.646958	0.161685	4.00134	6.29861e-05	0.00227611	COLGALT2
ugcg	334.005	-0.479895	0.119986	-3.99959	6.34536e-05	0.00228289	UGCG
LOC107392001	408.244	-0.506732	0.126716	-3.99897	6.36194e-05	0.00228289	MAPRE3
spryd7	587.076	-0.429915	0.107507	-3.99893	6.36283e-05	0.00228289	SPRYD7
LOC107375280	1110.25	-0.913543	0.228929	-3.99051	6.59312e-05	0.00235625	NA
ptprg	483.342	0.458244	0.114853	3.98985	6.61158e-05	0.00235625	PTPRG
cnnm1	490.431	-0.66941	0.167782	-3.98975	6.6142e-05	0.00235625	CNNM1
LOC107396370	1034.43	-0.395961	0.099313	-3.98699	6.69156e-05	0.00237819	FAM69A
LOC107384927	190.359	0.501329	0.125813	3.98472	6.75608e-05	0.00239547	MOV10
LOC107388567	23.7525	-2.04148	0.512753	-3.98141	6.85077e-05	0.00241866	CDIP1
LOC107376056	428.007	0.848734	0.21318	3.98131	6.8536e-05	0.00241866	UGP2
nudt15	436.036	-0.524288	0.131739	-3.97976	6.8985e-05	0.00242339	NUDT15
prkag1	1122.36	0.393811	0.098954	3.97974	6.89915e-05	0.00242339	PRKAG1
LOC107390105	1211.42	-0.553544	0.139156	-3.97788	6.95335e-05	0.00243674	GLB1
LOC107395309	10.5791	2.01759	0.507369	3.97658	6.99148e-05	0.00243717	ENDOD1
sec61b	9211.68	0.475429	0.119566	3.9763	6.99962e-05	0.00243717	SEC61B
ace	3528.98	0.905114	0.227634	3.97618	7.00308e-05	0.00243717	ACE
LOC107395427	2151.98	-0.708322	0.178199	-3.97489	7.04113e-05	0.00244476	NFIL3
pacsin2	1472.19	-0.50162	0.126424	-3.96777	7.2548e-05	0.00250908	PACSIN2
dhdds	794.674	-1.19599	0.301439	-3.96761	7.25965e-05	0.00250908	DHDDS
got1	8541.38	-0.726036	0.183148	-3.96421	7.36399e-05	0.00253931	GOT1
LOC107373451	4369.29	-0.554609	0.140051	-3.96006	7.49309e-05	0.00257793	ISCU
dsp	910.48	-0.640968	0.161987	-3.95691	7.59258e-05	0.00260621	DSP
LOC107377203	948.087	0.787467	0.199128	3.95457	7.66715e-05	0.00262582	PROX1
LOC107373251	463.286	0.608547	0.153957	3.95271	7.72701e-05	0.00263621	ABCC1
acsl4	321.141	-0.572819	0.144924	-3.95254	7.73246e-05	0.00263621	ACSL4
LOC107391754	946.26	-0.506608	0.128247	-3.95027	7.80636e-05	0.0026554	LGALS3
rab30	689.463	-0.610819	0.154649	-3.94972	7.82421e-05	0.00265547	RAB30
LOC107382812	540.388	-0.543376	0.137731	-3.94518	7.97384e-05	0.00270018	GORASP1
LOC107373131	5570.3	-0.524664	0.133113	-3.94149	8.09777e-05	0.00273599	CALCA
mfsd11	701.319	-0.642862	0.163159	-3.94008	8.14531e-05	0.0027459	MFSD11
pik3r1	3638.05	-0.628525	0.159563	-3.93904	8.18072e-05	0.00274957	PIK3R1
atp6v0c	4279.94	-0.318796	0.0809395	-3.93869	8.19268e-05	0.00274957	ATP6V0C
LOC107389011	2965.05	1.17846	0.299962	3.92869	8.54102e-05	0.0028601	SFTPA2
npl	2210.41	-0.614387	0.156535	-3.92493	8.67552e-05	0.0028987	NPL
pam	1399.83	-0.511017	0.130287	-3.92223	8.77326e-05	0.00292239	PAM
LOC107394592	205.646	-0.542462	0.138316	-3.9219	8.7852e-05	0.00292239	SNX27
LOC107396478	92.0367	0.869895	0.222051	3.91754	8.94576e-05	0.00296835	SGMS2
hdac10	869.792	-0.334234	0.0853274	-3.91708	8.96276e-05	0.00296835	HDAC10
LOC107391048	385.933	-0.749866	0.191719	-3.91128	9.18082e-05	0.0030339	LIME1
smim22	1290.49	-0.649738	0.166224	-3.90882	9.27475e-05	0.00305711	SMIM22
fbln2	192.701	0.671456	0.171799	3.90838	9.29164e-05	0.00305711	FBLN2
LOC107384414	155.685	0.481976	0.123335	3.90785	9.31197e-05	0.00305712	PIK3R3
LOC107374748	263.166	2.7491	0.703597	3.9072	9.33706e-05	0.0030587	DNAJB5
LOC107379397	356364	-0.408673	0.104719	-3.90257	9.51776e-05	0.00311113
tpi1	11085.4	-0.4151	0.106409	-3.90099	9.57996e-05	0.00312469	TPI1
plpp1	870.58	-0.572923	0.147104	-3.89467	9.83321e-05	0.00320036	PLPP1
LOC107394562	738.416	-0.647008	0.166214	-3.89263	9.91639e-05	0.00322047	SCAMP3
LOC107384093	104.267	1.03347	0.265582	3.89135	9.96869e-05	0.0032305	MIDN
LOC107380782	1923.63	-0.452279	0.116285	-3.88941	0.00010049	0.00324954	PRSS16
LOC107392322	96.5902	1.00875	0.259415	3.88856	0.000100841	0.0032539	FGFRL1
LOC107397045	11779.7	-0.6075	0.156537	-3.88086	0.000104087	0.00335145	PLA2G12B
tmem179b	2277.19	-0.547249	0.141114	-3.87805	0.000105295	0.00338313	TMEM179B
slc27a6	2512.05	0.80901	0.208697	3.87648	0.000105981	0.00339792	SLC27A6
utp15	268.512	0.477731	0.123276	3.8753	0.000106496	0.00340681	UTP15
LOC107379774	151.767	-0.670183	0.172959	-3.87481	0.00010671	0.00340681	SUSD6
ak4	1062.33	-0.47587	0.122831	-3.87419	0.000106981	0.00340825	AK4
LOC107390875	43.2399	1.48132	0.382639	3.87132	0.000108249	0.00344135	C1GALT1
LOC107391210	2155.22	-0.66472	0.171743	-3.87044	0.00010864	0.00344652	G6PD
unc93a	1100.51	-0.593712	0.153433	-3.86952	0.000109048	0.00345218	UNC93A
LOC107382943	12162.8	-0.571499	0.147842	-3.8656	0.000110818	0.003493	SLC38A4
pde4a	136.933	0.627202	0.16227	3.86518	0.000111008	0.003493	PDE4A
megf6	379.607	-0.66358	0.171694	-3.86489	0.000111139	0.003493	MEGF6
ctns	213.606	-0.47949	0.124072	-3.86462	0.000111264	0.003493	CTNS
polr3b	143.75	0.722118	0.186893	3.86381	0.000111632	0.00349319	POLR3B
cdo1	26301.2	-0.471974	0.122159	-3.86359	0.000111734	0.00349319	CDO1
LOC107377134	2356.7	-0.868981	0.225176	-3.85913	0.000113794	0.00354235
phgdh	87.4142	1.4302	0.370636	3.85878	0.000113954	0.00354235	PHGDH
LOC107375910	32158	-1.25285	0.324686	-3.85866	0.000114012	0.00354235	SCD
sord	2708.37	-0.462851	0.119976	-3.85786	0.000114383	0.00354658	SORD
LOC107384409	479.238	0.629225	0.163177	3.85608	0.000115221	0.00356522	PRDX1
LOC107386510	951.997	-0.810144	0.210362	-3.85119	0.000117543	0.00362962	DGAT2
naga	672.322	-0.477885	0.124136	-3.84969	0.000118267	0.00364452	NAGA
vegfc	698.918	0.775479	0.201669	3.8453	0.000120405	0.00370282	VEGFC
smc5	282.269	-0.867552	0.225705	-3.84374	0.000121175	0.00371244	SMC5
LOC107393363	104.499	2.15273	0.560072	3.84367	0.00012121	0.00371244	HSD17B7
rad23b	676.422	-0.534087	0.139038	-3.8413	0.000122383	0.00374076	RAD23B
osgep	487.03	-0.482849	0.125743	-3.83998	0.000123045	0.00375338	OSGEP
cd164	2366.51	-0.418402	0.109031	-3.83746	0.000124315	0.00378444	CD164
LOC107395014	1806.98	-0.431832	0.112642	-3.83366	0.000126253	0.0038357	TMEM54
pcsk1	18.8174	2.29427	0.600321	3.82174	0.000132516	0.00401786	PCSK1
LOC107396625	147764	-0.525029	0.137402	-3.82112	0.000132847	0.00401984	AGXT
tkfc	839.279	-0.437891	0.114834	-3.81326	0.000137145	0.00414156	TKFC
tfr2	6641.66	-0.305816	0.0803648	-3.80535	0.000141606	0.00426771	TFR2
pwwp2a	144.161	0.654725	0.172232	3.80142	0.000143869	0.004323	PWWP2A
LOC107378370	8.84654	4.77074	1.25536	3.8003	0.000144521	0.004323	HBG2
LOC107388474	43.7617	-1.22893	0.323378	-3.80029	0.000144529	0.004323	NA
pxmp2	4020.09	-0.437214	0.115051	-3.80018	0.000144588	0.004323	PXMP2
LOC107379013	506.963	-0.65064	0.171235	-3.79969	0.000144875	0.004323	SMAD4
LOC107372358	2672.74	0.444107	0.117027	3.79493	0.000147685	0.00439815	AMBP
clcn5	784.923	-0.393081	0.103676	-3.79142	0.00014979	0.00445204	CLCN5
lamp2	3006.3	-0.343878	0.0908088	-3.78684	0.000152576	0.00452591	LAMP2
slc4a1	1103.91	1.31696	0.348081	3.7835	0.00015464	0.00457024	SLC4A1
LOC107387919	82.1433	0.90957	0.240408	3.78344	0.000154677	0.00457024	UBTF
ncoa1	11.3858	-1.88483	0.499322	-3.77479	0.000160143	0.00472251	NCOA1
cpsf4	84.7847	0.657994	0.174435	3.77215	0.000161846	0.00476341	CPSF4
csgr18h5orf51	614.524	-0.540569	0.143356	-3.77083	0.000162709	0.00477945	C5orf51
LOC107375201	96918.7	-0.437931	0.116171	-3.76971	0.000163437	0.00479151	SERPING1
pcsk5	1008.8	0.615941	0.163607	3.76477	0.000166704	0.0048778	PCSK5
LOC107390123	489.015	0.786937	0.209189	3.76184	0.00016867	0.00492105	PFKL
LOC107385407	17.9871	4.15796	1.10537	3.76158	0.000168841	0.00492105	CYP24A1
asah2	186.551	-0.577431	0.153546	-3.76064	0.000169481	0.00492105	ASAH2
LOC107383545	630.214	-0.616086	0.163825	-3.76063	0.000169489	0.00492105	RAB31
ccdc174	95.1975	-0.674759	0.179603	-3.75694	0.000172002	0.00498226	CCDC174
LOC107396791	187854	0.564296	0.150216	3.75657	0.000172258	0.00498226	AHSG
banp	551.074	-0.529094	0.140901	-3.75508	0.000173285	0.00500236	BANP
ccdc53	868.968	-0.611062	0.162766	-3.75422	0.000173879	0.0050099	CCDC53
hpse2	116.347	-0.933085	0.248732	-3.75136	0.000175874	0.00505773	HPSE2
LOC107378378	57737.8	1.24025	0.330665	3.75078	0.000176287	0.00505994	HBZ
LOC107391081	1738.13	-1.321	0.352415	-3.74841	0.000177956	0.00509812	RHCG
ier2	270.795	0.887653	0.236968	3.74588	0.00017976	0.00514004	IER2
LOC107376533	168.367	-0.818754	0.218733	-3.74316	0.000181719	0.0051851	CBX8
serpind1	50848	-0.293655	0.0784599	-3.74274	0.000182024	0.0051851	SERPIND1
LOC107395744	489.36	0.615212	0.164399	3.74218	0.000182431	0.00518688	CDC42EP4
cryl1	998.231	-0.496356	0.132711	-3.74012	0.000183935	0.005215	CRYL1
myo5c	179.073	0.9415	0.251746	3.73988	0.000184112	0.005215	MYO5C
snx5	1128.19	-0.336741	0.0900665	-3.7388	0.0001849	0.00522752	SNX5
scap	346.284	0.787253	0.210633	3.73755	0.000185821	0.00524369	SCAP
LOC107395821	203.245	0.470205	0.125849	3.73626	0.000186776	0.00525649	VASN
nrp1	257.99	0.772512	0.206775	3.736	0.000186972	0.00525649	NRP1
LOC107391837	17.2464	-1.9951	0.534567	-3.73217	0.000189834	0.00532701	HIST1H4C
LOC107373276	32.4245	1.52491	0.408747	3.7307	0.000190948	0.00533923
pck1	582.088	-1.35337	0.362771	-3.73066	0.000190978	0.00533923	PCK1
LOC107396144	1816.71	0.619906	0.166361	3.72627	0.000194337	0.00540681	SDF2L1
myo1b	2060.76	-0.338771	0.0909154	-3.72622	0.000194369	0.00540681	MYO1B
LOC107384620	58.2383	-1.00025	0.268445	-3.72609	0.000194471	0.00540681	SLC22A13
bcas2	1047.01	-0.440674	0.118288	-3.72543	0.000194981	0.005411	BCAS2
ubr7	10.1167	1.83056	0.49151	3.72435	0.000195815	0.00542416	UBR7
LOC107385606	23094.3	0.445323	0.1196	3.72343	0.000196537	0.00543416	SSR1
igfbp4	1200.04	-0.668429	0.179586	-3.72206	0.000197601	0.00545357	IGFBP4
crebl2	1527.7	-0.286697	0.0770933	-3.71883	0.000200146	0.0055103	CREBL2
slc43a3	382.433	-0.805357	0.216579	-3.71853	0.000200388	0.0055103	SLC43A3
sgk1	418.799	-0.682136	0.183508	-3.7172	0.000201445	0.00552929	SGK1
msrb2	287.142	1.2359	0.332615	3.71572	0.000202627	0.00555161	MSRB2
LOC107392351	56.6148	-1.17578	0.31707	-3.70825	0.000208695	0.0057075	NA
prpf39	1007.75	0.37632	0.101503	3.70748	0.000209334	0.00571458	PRPF39
LOC107392516	6188.77	-1.00968	0.272376	-3.70695	0.000209771	0.00571618	IFI27
nipal3	308.052	-0.572357	0.154532	-3.70381	0.000212389	0.00577705	NIPAL3
LOC107373279	128.261	0.675885	0.182673	3.69998	0.000215618	0.00585431	GGT5
LOC107391722	175.836	-1.38456	0.374335	-3.69872	0.000216688	0.00587279	HIST1H1A
arid2	130.981	0.470766	0.127402	3.69513	0.000219777	0.00594582	ARID2
csgr09h1orf50	1554.53	-0.416154	0.112758	-3.69069	0.000223643	0.0060373	C1orf50
atg4c	471.534	-0.528445	0.143197	-3.69033	0.00022396	0.0060373	ATG4C
LOC107386936	18.9569	1.47651	0.400226	3.68918	0.000224977	0.00605266	UGT2A2
pomgnt1	444.19	0.392316	0.106354	3.68878	0.000225333	0.00605266	POMGNT1
ppt1	1322.47	-0.372701	0.10111	-3.68609	0.000227723	0.00610081	PPT1
reep2	400.48	-0.655682	0.177891	-3.68586	0.000227935	0.00610081	REEP2
LOC107382233	4780.46	1.2582	0.341579	3.68347	0.000230079	0.00614728	HMOX1
LOC107372506	293.139	1.59191	0.433177	3.67496	0.000237888	0.00634467	COLEC10
LOC107372738	97.9345	0.723225	0.196887	3.6733	0.000239442	0.00637483
LOC107373658	6381.1	-0.735577	0.2003	-3.67238	0.000240305	0.00637996	PRODH
tmem199	417.412	-0.579365	0.157771	-3.67219	0.000240482	0.00637996	TMEM199
rbp2	989.258	-0.658088	0.179273	-3.67086	0.000241731	0.00640184	RBP2
LOC107381029	22.9286	-1.74117	0.474477	-3.66966	0.000242873	0.0064208	PTGER2
polr3h	552.702	-0.478553	0.130478	-3.66769	0.000244748	0.00645664	POLR3H
dmgdh	4283.6	-0.346175	0.0943959	-3.66726	0.000245161	0.00645664	DMGDH
dclre1a	1097.45	-1.0539	0.287408	-3.66689	0.000245514	0.00645664	DCLRE1A
LOC107374270	407.969	0.563981	0.154136	3.65897	0.000253226	0.00664785	GOLGA6L2
LOC107383587	226.048	0.485539	0.132743	3.65774	0.000254446	0.00665231	INSR
nenf	402.297	-0.421555	0.115256	-3.65755	0.000254637	0.00665231	NENF
cables1	781.936	-0.60963	0.166681	-3.65747	0.00025472	0.00665231	CABLES1
rab11a	3373.51	-0.283272	0.0775266	-3.65387	0.000258322	0.0067347	RAB11A
sdad1	257.848	0.496375	0.135901	3.65247	0.000259726	0.00675961	SDAD1
LOC107386470	42.7296	-1.33388	0.365456	-3.64991	0.000262336	0.00681577	PHLDB1
LOC107395919	154.78	-1.79238	0.491471	-3.64697	0.000265355	0.00688232	NA
LOC107391027	291.927	-0.823624	0.225947	-3.64522	0.000267168	0.00691574	TP53INP2
LOC107383785	1336.44	-0.450527	0.123607	-3.64484	0.000267561	0.00691574	MYL12B
LOC107393253	532.038	0.628051	0.172487	3.64116	0.000271417	0.0070034	ELOVL4
vma21	1341.47	-0.373667	0.102636	-3.6407	0.000271895	0.00700374	VMA21
tspan31	1584.83	-0.48649	0.133688	-3.63899	0.000273706	0.00703834	TSPAN31
cilp	819.061	1.69236	0.465193	3.63796	0.000274803	0.00705286	CILP
c5	25852.8	0.446108	0.122639	3.63759	0.000275206	0.00705286	C5
gatad2a	616.839	-0.422028	0.116131	-3.63408	0.000278977	0.00713735	GATAD2A
map3k10	83.1459	-0.795381	0.218964	-3.63246	0.000280727	0.00715784	MAP3K10
LOC107394837	1306.44	-0.363543	0.100082	-3.63246	0.000280728	0.00715784	COX6B1
scrn3	719.452	-0.8972	0.247189	-3.62961	0.000283848	0.00721682	SCRN3
znf131	115.652	0.543948	0.14987	3.62947	0.000283999	0.00721682	ZNF131
LOC107389368	33.68	-1.80743	0.498366	-3.6267	0.000287064	0.00728244	OBSCN
pink1	58.0517	0.935066	0.257865	3.62619	0.000287637	0.00728471	PINK1
LOC107377206	916.114	-0.628834	0.173547	-3.62342	0.000290728	0.00733458	NA
acbd5	3028.4	-0.390637	0.107814	-3.62326	0.000290914	0.00733458	ACBD5
csgr14h3orf17	64.9397	0.884082	0.244034	3.62278	0.00029145	0.00733458	C3orf17
p4ha3	186.912	0.828611	0.228751	3.62233	0.00029196	0.00733458	P4HA3
LOC107389301	398.928	0.558585	0.154209	3.62226	0.00029204	0.00733458	AKR1B10
LOC107383782	3197.19	-0.579833	0.160125	-3.62114	0.000293312	0.00735364	LPIN2
LOC107375602	925.089	-0.551028	0.152187	-3.62073	0.000293775	0.00735364
LOC107381153	787.907	0.558287	0.154231	3.6198	0.000294827	0.00736775	KCTD12
LOC107391714	8.87663	3.23653	0.894328	3.61895	0.000295806	0.00737998	CCR6
LOC107385936	10.5198	2.61107	0.721779	3.61755	0.000297401	0.00740751	NA
pts	12752.4	-0.401824	0.111114	-3.61632	0.000298816	0.00743047	PTS
LOC107391214	42.2763	-1.10548	0.305791	-3.61514	0.000300185	0.0074522
LOC107385685	725.722	-0.380684	0.105435	-3.6106	0.000305485	0.0075713	C1GALT1
tlr5	373.17	-0.563416	0.156127	-3.60871	0.000307729	0.0076144	TLR5
snap29	654.666	-0.341884	0.0947991	-3.6064	0.000310472	0.00766967	SNAP29
wdr75	201.01	0.494558	0.137183	3.60511	0.000312018	0.00769526	WDR75
LOC107385437	907.285	-0.594702	0.165052	-3.60311	0.000314436	0.00774221	SLC16A7
LOC107396751	274.72	0.784645	0.218011	3.59911	0.000319307	0.00784932	LRAT
mapk6	580.995	-0.542103	0.150658	-3.59825	0.000320371	0.00786265	MAPK6
znrf2	1287.56	-0.353939	0.0984404	-3.59546	0.000323814	0.00792344	ZNRF2
LOC107386959	292.376	-0.590851	0.16435	-3.59508	0.000324294	0.00792344	BACH1
crybb1	32.7437	-1.65992	0.461732	-3.59497	0.000324425	0.00792344	CRYBB1
LOC107390194	7.74803	2.80298	0.779814	3.59442	0.000325116	0.00792746	MNX1
tspan33	1280.78	-0.500905	0.13953	-3.58994	0.000330757	0.00805199	TSPAN33
rnf151	42.2058	1.2416	0.346057	3.58784	0.000333431	0.00809849	RNF151
LOC107386038	815.026	-0.443163	0.123527	-3.58759	0.000333742	0.00809849	MAPK1
LOC107392021	1519.41	-0.526085	0.146669	-3.58688	0.000334663	0.00810778	CRIP2
flrt3	32.705	1.14658	0.319827	3.585	0.000337077	0.00814582	FLRT3
LOC107385168	121.929	0.888634	0.247888	3.58482	0.000337315	0.00814582	SLC6A13
dcaf6	459.11	-0.556657	0.155353	-3.58318	0.000339443	0.00818411	DCAF6
slc27a4	143.794	0.738149	0.206119	3.58118	0.000342043	0.00823362	SLC27A4
LOC107392870	11637.7	-0.737291	0.205941	-3.58011	0.000343443	0.00825414	MKNK2
LOC107373352	3.59073	-4.17112	1.16543	-3.57903	0.000344867	NA	ZNF235
aldh5a1	992.362	-0.419634	0.117292	-3.57768	0.000346658	0.00830566	ALDH5A1
mal2	6211.89	-0.323915	0.0905382	-3.57766	0.000346689	0.00830566	MAL2
grwd1	75.8415	0.955749	0.267321	3.57529	0.000349839	0.0083524	GRWD1
LOC107396463	1872.08	0.408429	0.114249	3.57492	0.00035034	0.0083524	PRDX6
LOC107379976	376.122	0.753376	0.210747	3.57479	0.000350508	0.0083524	ALDOC
LOC107384348	2081.57	0.848587	0.237398	3.57453	0.000350857	0.0083524	CA2
dgkz	239.253	-0.559485	0.156703	-3.57036	0.000356491	0.00847312	DGKZ
st3gal4	1510.07	0.434942	0.121901	3.568	0.000359721	0.00853644	ST3GAL4
ahnak2	12.7368	1.50857	0.422973	3.56658	0.000361666	0.00856909	AHNAK
LOC107384420	2258.07	1.17005	0.328315	3.5638	0.000365522	0.00864686	HSD17B7
cda	1168.56	0.647968	0.1819	3.56223	0.000367723	0.00868528	CDA
ca14	622.879	0.471989	0.132538	3.56117	0.000369208	0.00869321	CA14
mpnd	111.662	-0.568629	0.159675	-3.56117	0.000369212	0.00869321	MPND
fancc	134.401	-0.704977	0.197987	-3.56073	0.000369829	0.00869414	FANCC
LOC107392469	175.148	1.39654	0.392818	3.55517	0.000377729	0.00886604	NA
smoc1	4526.16	-0.342555	0.0963692	-3.55462	0.000378531	0.00887105	SMOC1
mthfd2	270.715	0.986264	0.277583	3.55304	0.000380807	0.00891054	MTHFD2
LOC107392988	97.8284	1.70967	0.482053	3.54665	0.000390167	0.00911538	NFIL3
sspn	305.898	-0.737657	0.208322	-3.54095	0.000398692	0.00930014	SSPN
mogat2	552.685	-1.11245	0.31434	-3.539	0.000401646	0.00935456	MOGAT2
LOC107387228	4.63651	-3.93326	1.11157	-3.53846	0.000402474	NA	RAB32
romo1	6638.69	-0.345021	0.0976812	-3.53211	0.000412258	0.00958691	ROMO1
uhrf1bp1l	366.18	0.697643	0.197647	3.52974	0.000415968	0.00965827	UHRF1BP1L
LOC107390736	324.824	-1.56518	0.44365	-3.52796	0.000418775	0.0097085	CHL1
LOC107378660	649.831	-0.691198	0.19596	-3.52724	0.000419911	0.00971987
slc16a10	6321.56	-0.337099	0.0955962	-3.52628	0.000421448	0.00972554	SLC16A10
LOC107377304	247.829	0.911583	0.258517	3.5262	0.000421573	0.00972554	NA
LOC107390830	10.3295	-1.69361	0.480337	-3.52587	0.000422092	0.00972554	PFKM
rps6kb1	366.432	0.651301	0.18475	3.52531	0.000422994	0.00973098	RPS6KB1
LOC107381735	10748.9	0.554829	0.157402	3.52491	0.000423619	0.00973098	NMRK2
zfyve21	2899.05	-0.371192	0.105337	-3.52384	0.00042534	0.00975125	ZFYVE21
LOC107388207	140.482	0.867155	0.246102	3.52356	0.000425796	0.00975125	BMP10
LOC107376130	1646.81	-0.294982	0.0837386	-3.52265	0.000427258	0.00976989	CBR1
LOC107381719	1584.06	-0.326544	0.0928129	-3.51831	0.000434311	0.0099161	RNF128
LOC107383844	907.92	-1.22287	0.347615	-3.51787	0.000435026	0.0099174	AQP1
hmbs	176.929	0.696582	0.198132	3.51576	0.000438505	0.00998161	HMBS
LOC107375081	5468.3	-0.239552	0.068162	-3.51444	0.000440678	0.010016	NDFIP1
LOC107376852	113.493	1.21434	0.3459	3.51068	0.000446967	0.0101286	REG1A
suv39h1	43.0639	0.859226	0.244747	3.51067	0.000446978	0.0101286	SUV39H1
pdia6	2012.09	0.787344	0.224409	3.50853	0.000450596	0.0101952	PDIA6
LOC107391998	13.3921	1.46035	0.416552	3.5058	0.000455243	0.0102701	RASD2
rnf141	653.017	-0.379803	0.108336	-3.50578	0.000455268	0.0102701	RNF141
LOC107385643	993.585	-0.50474	0.144102	-3.50265	0.000460648	0.01037	LIMA1
LOC107385897	127.417	0.648506	0.18516	3.50241	0.000461073	0.01037	PTPRT
hexb	2691.71	-0.397136	0.11341	-3.50179	0.00046215	0.0103787	HEXB
dkc1	1149.48	0.45958	0.131306	3.50007	0.000465139	0.0104303	DKC1
ggcx	4257.14	0.334301	0.0955314	3.49938	0.000466335	0.0104416	GGCX
tead1	266.268	-0.460648	0.131825	-3.49438	0.000475162	0.0106235	TEAD1
dnaja1	794.115	-0.386476	0.110759	-3.48935	0.000484194	0.0108094	DNAJA1
tmem108	39.9534	0.910241	0.26112	3.4859	0.000490476	0.010928	TMEM108
igfals	19599.9	-0.377981	0.10844	-3.48561	0.00049101	0.010928	IGFALS
rgr	5102.27	-0.360066	0.103311	-3.48525	0.000491684	0.010928	RGR
araf	307.577	0.337609	0.0969453	3.48247	0.000496816	0.0110258	ARAF
LOC107395039	133.55	0.561782	0.161367	3.48138	0.000498836	0.0110544	NA
swsap1	55.2307	0.752394	0.216153	3.48083	0.000499854	0.0110606	SWSAP1
c1galt1c1	895.676	-0.265829	0.0764435	-3.47746	0.000506188	0.0111844	C1GALT1C1
aspg	138.919	1.02253	0.294091	3.47691	0.000507228	0.0111882	ASPG
LOC107377877	769.627	-0.746567	0.214742	-3.47658	0.000507845	0.0111882	CYP2J2
LOC107377894	970.269	-0.403557	0.116198	-3.473	0.000514677	0.0113221	NA
pdlim4	435.318	0.540107	0.155581	3.47155	0.000517455	0.0113667	PDLIM4
c9	72183.2	0.48616	0.140108	3.46989	0.000520663	0.0114205	C9
sapcd2	73.7145	1.04049	0.299952	3.46886	0.000522666	0.0114477	SAPCD2
LOC107378510	415.6	-0.506744	0.146115	-3.46813	0.000524096	0.0114624	GIN1
pbx4	316.416	0.42492	0.122575	3.46662	0.000527048	0.0115103	PBX1
ncoa5	492.887	0.379538	0.109518	3.46554	0.000529177	0.01154	NCOA5
pmp22	381.506	-0.61099	0.176382	-3.46402	0.000532163	0.0115884	EMP3
yipf3	343.257	-0.510164	0.147364	-3.46192	0.000536328	0.0116622	YIPF3
hectd3	233.305	0.492962	0.142497	3.45946	0.000541256	0.0117524	HECTD3
LOC107380671	368.173	-0.561659	0.162409	-3.4583	0.000543593	0.0117862	SLC36A1
gnl3	353.974	0.359898	0.104084	3.45776	0.000544691	0.011793	GNL3
cdkn2b	9.82613	-2.64049	0.764159	-3.45542	0.000549437	0.0118787	CDKN2B
LOC107386109	15992.6	-0.438865	0.127032	-3.45475	0.000550799	0.0118911	CTSL
l3hypdh	550.709	-0.384299	0.111278	-3.4535	0.000553355	0.0119211	L3HYPDH
LOC107384490	1342.5	0.429378	0.124338	3.4533	0.00055377	0.0119211	CPN2
LOC107372640	135.647	0.609827	0.176652	3.45214	0.000556157	0.0119515	MTR
lamtor5	1653.38	-0.370271	0.107267	-3.45184	0.000556771	0.0119515	LAMTOR5
blvrb	2297.27	0.589329	0.170777	3.45087	0.000558777	0.0119691	BLVRB
glrx	2342.45	0.38833	0.112537	3.45068	0.000559175	0.0119691	GLRX
LOC107375285	426.601	-0.49757	0.14448	-3.44386	0.000573479	0.0122578	PRELID1
LOC107378595	50.863	1.23687	0.359207	3.44333	0.000574594	0.0122642	STARD10
cpvl	1042.16	-0.527259	0.153198	-3.44169	0.000578096	0.0123215	CPVL
cobll1	3483.21	-0.439503	0.127757	-3.44014	0.000581405	0.0123746	COBLL1
LOC107376658	1117.97	0.379869	0.110446	3.43942	0.00058297	0.0123904	GYS1
LOC107376222	265.151	0.847887	0.246605	3.43824	0.000585503	0.0124101	JUNB
tmem86b	1377.13	-0.71048	0.206642	-3.43822	0.000585547	0.0124101	TMEM86B
rabac1	1289.75	-0.321228	0.0934483	-3.43749	0.000587125	0.0124261	RABAC1
LOC107394236	53.587	0.962494	0.280128	3.43591	0.000590574	0.0124736	RASSF2
LOC107373895	72.7334	1.20719	0.351415	3.43522	0.000592082	0.0124736	HSPA1L
glod5	1353.21	-0.345215	0.100498	-3.43505	0.000592436	0.0124736	GLOD5
LOC107374720	857.849	0.426745	0.124237	3.43494	0.000592682	0.0124736	NEBL
gba	1009.82	-0.444162	0.129378	-3.43305	0.000596826	0.0125433	GBA
tbca	3789.12	-0.313846	0.0914604	-3.43149	0.000600267	0.0125981	TBCA
LOC107387857	776.771	0.839679	0.24484	3.4295	0.000604702	0.0126735	ACLY
sema5a	76.7488	0.773532	0.225716	3.42701	0.000610268	0.0127724	SEMA5A
LOC107388787	224.503	-0.845355	0.246838	-3.42474	0.000615394	0.0128618	ALPK3
LOC107389157	4183.79	1.11508	0.325756	3.42305	0.000619224	0.0129228	CES2
chfr	2749.74	-0.423417	0.123709	-3.4227	0.000620028	0.0129228	CHFR
LOC107390396	600.864	0.359147	0.104952	3.42202	0.000621586	0.0129374	CADM2
LOC107390251	11.4994	-3.08315	0.90176	-3.41904	0.000628424	0.0130617	PPP1R27
LOC107375022	176.943	1.74728	0.511218	3.41788	0.000631116	0.0130996	HTR1A
LOC107388379	255.958	1.1683	0.342021	3.41587	0.000635788	0.0131784	CKMT2
LOC107374451	5.64787	-2.86765	0.839577	-3.41559	0.000636429	NA	NA
rcan3	46.5296	-2.36203	0.692178	-3.41246	0.000643805	0.0133262	RCAN3
LOC107393647	8.63622	2.51526	0.737346	3.41124	0.000646683	0.0133674	NPY2R
eif2ak1	243.633	0.426162	0.124976	3.40995	0.000649739	0.0134122	EIF2AK1
LOC107387658	6849.27	-0.512489	0.150548	-3.40416	0.000663667	0.013681	FAM213A
LOC107393193	1466.7	-0.426039	0.125215	-3.40246	0.000667812	0.0137476	TOM1
slc35a1	132.499	-0.526415	0.154816	-3.40026	0.000673225	0.0138402	SLC35A1
ocstamp	247.001	1.40396	0.413034	3.39915	0.000675967	0.0138776	OCSTAMP
wdr3	132.324	0.559962	0.164769	3.39847	0.000677638	0.013893	WDR3
kank1	121.406	-0.628555	0.185007	-3.39747	0.000680125	0.013925	KANK1
LOC107388588	51.7019	0.937998	0.276174	3.3964	0.000682791	0.0139606	FGD6
LOC107391199	12228.4	-0.614284	0.180934	-3.39507	0.000686106	0.0140094	PPDPF
znf143	237.766	-0.416118	0.122589	-3.39441	0.000687758	0.0140241	ZNF143
LOC107374246	680.37	-0.40323	0.118878	-3.39197	0.000693916	0.0141306	NA
LOC107383922	9.55574	-3.00169	0.886052	-3.38771	0.000704778	0.0143324	NA
fbl	597.099	0.532196	0.157268	3.38401	0.000714364	0.0145078	FBL
LOC107379026	490.852	-0.38347	0.113454	-3.37997	0.000724939	0.0147027	NAT16
slc39a8	603.58	0.855094	0.253459	3.3737	0.000741655	0.0150069	SLC39A8
LOC107393308	1800.8	-0.323323	0.0958391	-3.3736	0.000741929	0.0150069	HSD11B1L
LOC107379921	42.9131	1.11219	0.329764	3.37269	0.000744388	0.0150364	MMP23B
LOC107395751	78774.9	-0.407297	0.120803	-3.37158	0.000747376	0.0150766	A2M
LOC107394463	1915.6	0.467281	0.138722	3.36846	0.000755899	0.0152281	HMGB2
LOC107376037	1247.53	-0.419652	0.124694	-3.36545	0.000764199	0.0153748	PPIF
LOC107397346	455.093	-0.388939	0.115586	-3.36492	0.000765653	0.0153835
mthfd1l	89.2109	0.89151	0.265025	3.36388	0.000768556	0.015407	MTHFD1L
LOC107392804	227.759	-0.530707	0.157775	-3.3637	0.000769056	0.015407	LRP8
LOC107385126	80086.9	0.334091	0.0993313	3.3634	0.000769889	0.015407	ITIH4
LOC107377112	13.647	-2.41944	0.719686	-3.36179	0.000774382	0.0154763	NA
cltb	54.0026	0.652771	0.194304	3.35954	0.000780727	0.0155825	CLTB
LOC107390242	1914.5	-0.285191	0.0849138	-3.35859	0.000783408	0.0156153	PTDSS1
LOC107388127	7.60773	3.1412	0.935502	3.35777	0.000785726	0.0156408	HBG2
aqp9	59.7053	1.17921	0.35139	3.35584	0.000791257	0.0157301	AQP9
ece2	13.6484	-1.35783	0.404693	-3.35522	0.000793011	0.0157443	ECE2
iyd	6155.02	-0.19141	0.0570579	-3.35467	0.000794611	0.0157553	IYD
klhl2	362.693	-0.438206	0.130854	-3.34883	0.000811547	0.0160535	KLHL2
LOC107389325	538.407	0.521596	0.155759	3.34875	0.000811783	0.0160535
LOC107389963	404.557	1.22849	0.367046	3.34697	0.000817004	0.0161356	GPC6
mical2	701.023	-0.562375	0.168096	-3.34556	0.000821162	0.0161965	MICAL2
mif	1635.49	-0.341139	0.102109	-3.34092	0.000835002	0.0164479	MIF
etaa1	157.804	0.598434	0.179427	3.33524	0.000852246	0.0167656	ETAA1
gng10	140.475	0.605946	0.181756	3.33384	0.000856566	0.0168231	GNG10
abcf2	410.746	0.638892	0.191654	3.33357	0.000857401	0.0168231	ABCF2
LOC107394898	372.63	-0.47922	0.143781	-3.33299	0.000859192	0.016828	SCN3B
LOC107397151	236.902	-0.611915	0.183624	-3.33243	0.000860909	0.016828	CGNL1
LOC107388235	81.3419	-0.963301	0.289071	-3.3324	0.000860998	0.016828	SH3BP1
nfkbie	507.816	0.431952	0.129639	3.33195	0.000862395	0.0168335	NFKBIE
LOC107377010	76.5007	0.644398	0.193434	3.33136	0.000864241	0.0168349	CITED1
LOC107384282	4889.47	0.362558	0.108837	3.33121	0.000864705	0.0168349	UGT1A1
itih2	120151	-0.248553	0.0746375	-3.33014	0.000868035	0.016878	ITIH2
txndc11	894.678	0.70043	0.2104	3.32904	0.000871462	0.0169103	TXNDC11
oxct1	9027.86	-0.290492	0.0872722	-3.32858	0.000872899	0.0169103	OXCT1
LOC107378381	29728.5	1.06515	0.320006	3.32853	0.000873065	0.0169103	HBE1
LOC107389925	65.011	-1.32313	0.397608	-3.32773	0.000875576	0.0169372	IGSF3
LOC107375220	379.745	-0.426714	0.1283	-3.3259	0.000881322	0.0170265	MS4A4A
LOC107390738	47.1421	0.82885	0.249286	3.32489	0.000884526	0.0170665	CNTN4
cpe	856.458	-0.735698	0.22143	-3.32249	0.000892186	0.0171923	CPE
dhcr7	693.174	0.784584	0.236495	3.31755	0.000908109	0.0174768	DHCR7
LOC107395472	63.8874	0.835555	0.252089	3.31453	0.000917979	0.0176442	TRIM27
plin2	2281.62	-0.782468	0.236157	-3.31334	0.000921886	0.0176967	PLIN2
LOC107382232	2141.43	-0.491033	0.14822	-3.31286	0.000923481	0.0177048	RNF11
tnfrsf13b	7.96732	-3.41572	1.03122	-3.31232	0.000925257	0.0177163	TNFRSF13B
gpcpd1	1124.38	-0.366129	0.110617	-3.30989	0.000933335	0.0178483	GPCPD1
LOC107388717	432.27	-0.344701	0.104171	-3.309	0.000936284	0.0178773	LCTL
tsku	7251.8	0.294676	0.0890604	3.30872	0.000937229	0.0178773	TSKU
LOC107387788	580.455	-0.500609	0.151592	-3.30235	0.000958798	0.0182657	FAM53B
pfkfb4	762.655	-0.411944	0.124795	-3.30096	0.000963555	0.0183331	PFKFB4
LOC107390367	5.84796	-2.68733	0.814245	-3.30039	0.000965496	NA	PMEL
gstz1	5988.45	-0.33683	0.102063	-3.30023	0.000966057	0.0183575	GSTZ1
appl2	139.077	-0.690063	0.209126	-3.29975	0.000967702	0.0183656	APPL2
LOC107396951	584.763	-0.418094	0.126892	-3.29489	0.000984608	0.0186593	CITED2
LOC107374971	148.748	-0.923948	0.280444	-3.29459	0.000985653	0.0186593	HARBI1
nop2	267.833	0.569391	0.17294	3.29242	0.000993274	0.01878	NOP2
LOC107375339	28.6637	-1.622	0.492767	-3.29161	0.000996143	0.018803	HIST1H1E
LOC107378978	173.684	-0.473173	0.143762	-3.29138	0.000996988	0.018803	DTNBP1
LOC107373336	38.9489	-0.921272	0.279963	-3.29069	0.000999417	0.0188231	NA
slc39a10	378.359	-0.649203	0.197304	-3.29037	0.00100055	0.0188231	SLC39A10
slc25a48	3445.79	-0.744894	0.226437	-3.28963	0.00100318	0.0188298	SLC25A48
rpa3	171.765	0.43908	0.133481	3.28945	0.00100384	0.0188298	RPA3
atad3a	129.776	0.922409	0.280434	3.28922	0.00100466	0.0188298	ATAD3A
LOC107384559	44.1792	-1.03013	0.31356	-3.28527	0.00101884	0.0190719	LRRFIP1
pten	1453.11	-0.448028	0.136439	-3.28372	0.00102446	0.0191533	PTEN
LOC107392393	6863.92	0.330386	0.100652	3.28245	0.00102908	0.0192158	CD209
LOC107386262	43.0136	1.16949	0.356384	3.28156	0.00103235	0.0192532	SELM
filip1l	54.1665	-1.02825	0.313505	-3.27985	0.0010386	0.0193458	FILIP1L
LOC107394528	4.98042	2.25562	0.68778	3.27956	0.00103968	NA	NA
pi4k2a	443.72	-0.462436	0.141016	-3.27933	0.00104056	0.0193582	PI4K2A
pdgfb	380.918	0.578616	0.176498	3.27832	0.00104426	0.0193706	PDGFB
bag1	873.151	-0.445964	0.136042	-3.27814	0.00104493	0.0193706	BAG1
dab1	213.907	-0.582411	0.177667	-3.2781	0.00104508	0.0193706	DAB1
gk5	1603.44	0.384088	0.117202	3.27714	0.00104866	0.0194131	GK5
LOC107393784	23.8346	-1.3542	0.413471	-3.2752	0.00105586	0.0195223	NA
LOC107395120	728.813	-0.485208	0.148174	-3.27458	0.00105819	0.0195414	SLC4A4
ostm1	278.074	-0.527504	0.161228	-3.27178	0.00106872	0.0197118	OSTM1
prkg1	163.131	-1.01818	0.31133	-3.27042	0.00107387	0.0197825	PRKG1
LOC107394020	37.3002	-0.89111	0.272569	-3.2693	0.00107814	0.019797	OPN4
taf5l	74.324	0.709004	0.216868	3.26929	0.00107818	0.019797	TAF5L
LOC107387295	372.009	0.357288	0.10929	3.26918	0.00107859	0.019797	GRB7
ankrd26	70.7565	0.654241	0.200415	3.26443	0.00109683	0.0201072	ANKRD26
LOC107397086	13977.6	-0.360148	0.110344	-3.26386	0.00109905	0.0201151	RTN4
git2	300.226	0.433967	0.13297	3.26363	0.00109993	0.0201151	GIT2
LOC107382648	848.496	-0.563019	0.172692	-3.26025	0.00111313	0.0203318	RAB18
bhlha15	212.612	-0.530099	0.162636	-3.25941	0.00111643	0.0203674	BHLHA15
abracl	233.226	-0.553686	0.1699	-3.2589	0.00111844	0.0203794	ABRACL
LOC107373795	537.779	-0.45458	0.139548	-3.25751	0.00112393	0.0204547	PDLIM5
LOC107382005	67.1412	0.695003	0.213377	3.25716	0.00112532	0.0204554	IGF1R
LOC107391141	1331.8	-0.516507	0.1586	-3.25667	0.00112728	0.0204636	PPHLN1
LOC107383561	135.51	1.4512	0.44565	3.25636	0.00112849	0.0204636	COL11A1
LOC107378374	87206.8	0.712493	0.219006	3.25331	0.00114071	0.0206601	HBZ
lamtor3	1520.28	-0.318593	0.0979547	-3.25246	0.00114412	0.0206601	LAMTOR3
znf414	302.485	-0.440044	0.135296	-3.25245	0.00114413	0.0206601	ZNF414
LOC107385414	2905.2	0.316655	0.0973638	3.25228	0.00114481	0.0206601	CIDEC
LOC107385677	29.629	-1.25545	0.386508	-3.24818	0.00116147	0.0209356	NA
tmem184c	744.613	-0.495521	0.152646	-3.24622	0.00116949	0.0210549	TMEM184C
skp1	3722.24	-0.284674	0.0877186	-3.24531	0.00117322	0.0210748	SKP1
srsf3	1513.78	0.589009	0.181504	3.24516	0.00117386	0.0210748	SRSF3
atrn	935.202	-0.280688	0.0865004	-3.24493	0.00117479	0.0210748	ATRN
eno1	15148.1	0.505357	0.155783	3.24397	0.00117875	0.0211208	ENO1
LOC107392871	733.188	-0.482866	0.149047	-3.23968	0.00119664	0.0214158	MOB3A
hyou1	259.908	0.837863	0.258746	3.23817	0.00120298	0.0215038	HYOU1
nr5a2	571.431	0.322723	0.0996983	3.237	0.00120794	0.0215668	NR5A2
LOC107375814	188.821	0.401955	0.124191	3.23659	0.00120967	0.0215722	RP5-862P8.2
igf2bp2	123.657	0.722281	0.223247	3.23535	0.00121494	0.0216406	IGF2BP2
LOC107394932	3044.52	-0.900517	0.278428	-3.2343	0.00121943	0.0216619	EEF1A1
selenbp1	11978.2	-0.522497	0.161556	-3.23416	0.00122	0.0216619	SELENBP1
LOC107389760	904.223	-0.366432	0.113304	-3.23406	0.00122045	0.0216619	TMEM30A
LOC107391771	116.107	0.475789	0.147157	3.23322	0.00122405	0.0217003	NA
bsdc1	1154.52	-0.360653	0.111586	-3.23206	0.00122899	0.0217623	BSDC1
hint3	207.702	-0.491611	0.152155	-3.231	0.00123359	0.0218181	HINT3
LOC107388944	53.9055	0.877678	0.271712	3.23018	0.00123714	0.0218552	SIRT3
LOC107381442	182.855	0.450216	0.139407	3.22951	0.00124003	0.0218806	CAPRIN1
kif1b	305.473	-0.470685	0.145857	-3.22703	0.00125084	0.0220411	KIF1B
bpnt1	872.483	-0.466808	0.144668	-3.22675	0.00125205	0.0220411	BPNT1
LOC107387244	89.1686	-0.956343	0.296567	-3.22471	0.00126102	0.0221731	NA
stk17b	763.21	-0.406336	0.126033	-3.22404	0.00126395	0.0221986	STK17B
basp1	2030.71	0.476499	0.147817	3.22358	0.00126601	0.022209
LOC107394894	103.784	-0.693079	0.21505	-3.22288	0.00126909	0.0222371	LMNA
LOC107384198	722.147	-0.303458	0.0942221	-3.22066	0.00127895	0.0223596	SLC12A7
yipf4	1187.17	-0.285082	0.0885172	-3.22064	0.00127905	0.0223596	YIPF4
gamt	17664.6	-0.523991	0.162716	-3.22028	0.00128067	0.0223621	GAMT
LOC107394343	1266.08	-0.385465	0.11989	-3.21516	0.00130372	0.0227382	HINT2
LOC107393468	144.415	0.538508	0.167559	3.21384	0.00130971	0.0228162	PNPLA7
LOC107373656	33.4031	-0.897673	0.279523	-3.21145	0.00132066	0.0229805	NA
aida	790.366	-0.451274	0.140545	-3.21089	0.00132325	0.0229989	AIDA
pmvk	694.11	0.583702	0.181818	3.21037	0.00132565	0.0230141	PMVK
vps33a	130.858	-0.500439	0.155969	-3.20857	0.00133396	0.0231317	VPS33A
mcidas	3.75787	-4.20944	1.31232	-3.20762	0.00133837	NA	MCIDAS
LOC107374679	200.63	-1.28642	0.401116	-3.20711	0.00134077	0.0232023	SNCA
pdia5	632.845	0.412003	0.128469	3.20703	0.00134111	0.0232023	PDIA5
LOC107394671	421.88	0.394635	0.123209	3.20297	0.00136018	0.0234801	CLDN5
LOC107382355	459.531	0.316429	0.0987931	3.20295	0.00136029	0.0234801	ZNF638
plbd2	2891.39	-0.352215	0.109979	-3.20258	0.00136203	0.0234833	PLBD2
gramd2	4775.16	-0.503521	0.15727	-3.20164	0.00136649	0.0235333	GRAMD2
LOC107378141	827.125	0.650464	0.203201	3.20108	0.00136911	0.0235516
csgr01h7orf73	769.627	-0.340417	0.106475	-3.19715	0.00138791	0.0238418	C7orf73
LOC107375341	482.146	-1.07758	0.337071	-3.1969	0.00138915	0.0238418	HIST2H3D
lsm4	1194.94	-0.292578	0.0915772	-3.19488	0.00139889	0.0239816	LSM 4.00
anapc16	662.403	-0.363491	0.113819	-3.19359	0.00140516	0.0240581	ANAPC16
hey1	31.6102	1.2837	0.401999	3.19331	0.00140654	0.0240581	HEY1
LOC107386781	70.7043	0.725472	0.227313	3.1915	0.00141534	0.0241812	NA
cd302	6565.84	-0.370748	0.116228	-3.18983	0.00142357	0.0242943	CD302
LOC107382166	59.6969	1.06263	0.333326	3.18798	0.00143273	0.0244152	CXCL10
glmp	532.825	-0.587484	0.184301	-3.18763	0.00143443	0.0244152	GLMP
crb3	1026.69	-0.411008	0.128951	-3.18731	0.00143602	0.0244152	CRB2
LOC107391350	10067.8	-0.290544	0.0911629	-3.18709	0.00143714	0.0244152	GSTA4
neil1	221.262	0.370461	0.116309	3.18515	0.00144678	0.0245513	NEIL1
ykt6	18.3765	-1.56077	0.490116	-3.1845	0.00145006	0.0245793	YKT6
LOC107394876	143.897	0.497617	0.156331	3.18311	0.00145702	0.0246695	ERF
xrcc2	68.3491	0.641277	0.201495	3.18259	0.00145964	0.0246861	XRCC2
atp6v1h	907.696	-0.400147	0.125833	-3.17998	0.00147285	0.0248816	ATP6V1H
LOC107392325	34.4575	-1.13949	0.358516	-3.17836	0.00148112	0.0249933	SCUBE1
kbtbd4	236.252	0.524519	0.165098	3.17703	0.00148793	0.0250729	KBTBD4
LOC107383858	251.943	-0.387718	0.122047	-3.17679	0.00148916	0.0250729	CERK
atp5e	1818.8	-0.247734	0.0780224	-3.17516	0.00149751	0.0251853	ATP5E
LOC107391150	306.377	-0.637909	0.200927	-3.17484	0.00149921	0.0251857	SULT1A1
sccpdh	2951.93	-0.350452	0.110434	-3.17342	0.00150655	0.0252544	SCCPDH
LOC107375330	519.865	-0.429035	0.135197	-3.1734	0.00150665	0.0252544	RAB33B
vgll4	484.008	-0.44308	0.139702	-3.17161	0.00151598	0.0253826	VGLL4
nolc1	362.829	0.424863	0.133973	3.17126	0.0015178	0.0253848
LOC107379863	2681.8	-0.295724	0.0932782	-3.17034	0.0015226	0.0254369	COX7A2
LOC107385744	39.7493	-1.46366	0.46192	-3.16864	0.00153153	0.0255577	PTGIS
glipr2	172.519	-0.873312	0.275923	-3.16506	0.0015505	0.0258457	GLIPR2
LOC107396122	21.9915	-1.17156	0.370227	-3.16443	0.00155389	0.0258735	GRXCR1
timm50	105.309	0.503885	0.159267	3.16377	0.00155741	0.0259035	TIMM50
bphl	220.144	-0.487394	0.154084	-3.16317	0.00156061	0.0259281	BPHL
LOC107383322	903.08	-0.347606	0.110032	-3.15913	0.00158241	0.0262614	NA
noct	191.207	0.61264	0.194003	3.1579	0.00158912	0.0263438	NOCT
letmd1	76.8328	0.617788	0.195686	3.15703	0.00159383	0.0263519	LETMD1
LOC107385850	20.2661	1.44885	0.458954	3.15686	0.00159478	0.0263519	CCDC120
tardbp	1359.9	-0.242916	0.0769489	-3.15685	0.00159486	0.0263519	TARDBP
LOC107397178	4024.93	-0.236021	0.0747778	-3.1563	0.00159783	0.0263721	SERF2
pdia3	15683.3	0.422013	0.133729	3.15573	0.00160098	0.0263952	PDIA3
dtd2	258.174	-0.436155	0.138435	-3.15061	0.00162932	0.0268238	DTD2
tsta3	136.855	0.622836	0.19772	3.15009	0.00163219	0.0268238	TSTA3
LOC107397330	9412.59	-0.303715	0.0964154	-3.15007	0.00163232	0.0268238
maf	291.719	0.557291	0.176989	3.14873	0.00163984	0.0269049	MAFB
p3h4	30.6856	1.39423	0.442829	3.14846	0.00164131	0.0269049	P3H4
mrpl28	3141.35	-0.426988	0.135628	-3.14823	0.00164261	0.0269049	MRPL28
LOC107391434	156.618	-0.55477	0.176314	-3.14648	0.00165247	0.0270369	FAM110B
dazap1	99.191	0.527715	0.167809	3.14474	0.00166232	0.0271491	DAZAP1
LOC107373809	353.018	-0.432679	0.137593	-3.14464	0.00166292	0.0271491	CCNG2
snrnp70	905.842	0.376099	0.119619	3.14414	0.00166576	0.0271659	SNRNP70
atp13a3	272.768	0.451895	0.143755	3.14351	0.00166933	0.0271947	ATP13A3
LOC107375340	22.578	-1.6028	0.510031	-3.14255	0.00167484	0.0272294	HIST1H4C
cfl2	6489.92	-0.192522	0.0612639	-3.14251	0.00167507	0.0272294	CFL2
vamp4	568.514	-0.33867	0.107854	-3.14008	0.00168899	0.0274261	VAMP4
prep	226.56	0.593392	0.189108	3.13785	0.00170194	0.0275711	PREP
LOC107374512	289.339	0.310009	0.0987975	3.13782	0.00170207	0.0275711	REEP3
LOC107375999	6.56374	-2.40632	0.766889	-3.13776	0.00170241	NA	EBF3
fah	25780.1	0.384629	0.122587	3.13759	0.00170341	0.0275711	FAH
taf7l	781.873	-0.255127	0.0813386	-3.13661	0.00170915	0.0276343	TAF7
LOC107378166	2627.66	-0.295556	0.0942476	-3.13595	0.00171298	0.0276666	TSPAN7
ss18	467.644	-0.324435	0.103501	-3.13461	0.00172081	0.0277633	SS18
LOC107390409	304.999	-0.625997	0.199811	-3.13295	0.00173061	0.0278915	CD55
trim2	181.636	-0.727493	0.232365	-3.13082	0.00174317	0.028064	TRIM2
sike1	169.384	-0.515664	0.164723	-3.13049	0.00174514	0.0280657	SIKE1
pstpip2	97.2284	0.855294	0.27337	3.1287	0.00175579	0.0281779	PSTPIP2
LOC107378372	73601.9	0.837445	0.267666	3.12869	0.00175586	0.0281779	HBE1
pllp	394.9	0.503567	0.160971	3.12831	0.00175818	0.0281851	PLLP
LOC107382349	93.5335	0.627787	0.200758	3.12709	0.00176548	0.028272	MCOLN1
mcm2	60.5621	0.883603	0.282659	3.12604	0.00177179	0.0283429	MCM2
LOC107388716	74.3382	-0.761524	0.243665	-3.12528	0.00177633	0.0283855	NA
LOC107395491	1228.74	-0.374228	0.119795	-3.1239	0.00178469	0.0284888	HRSP12
LOC107384224	322.557	-0.443491	0.142049	-3.12209	0.00179571	0.0286345	TGM1
LOC107377188	91.3117	0.567623	0.181843	3.1215	0.00179932	0.0286617	TMEM237
prima1	159.019	0.665651	0.21335	3.11999	0.00180857	0.0287786	PRIMA1
LOC107372633	16.0319	0.954351	0.305966	3.11915	0.00181376	0.0288307	TRUB1
LOC107377205	10243.2	-0.428905	0.137552	-3.11814	0.00181998	0.0288992	ATP1A1
rpl7l1	1005.4	0.395284	0.1268	3.11739	0.00182461	0.0289422	RPL7L1
pcna	476.688	0.611536	0.196228	3.11646	0.00183038	0.0290031	PCNA
LOC107373368	86.1873	0.994684	0.319216	3.11602	0.00183309	0.0290048
pdp1	228.819	-0.414316	0.132972	-3.11582	0.00183433	0.0290048	PDP1
LOC107388684	8209.74	-0.51085	0.163998	-3.11497	0.00183963	0.0290581	FADS2
odc1	74.0529	0.951359	0.305531	3.11379	0.001847	0.0291439	ODC1
LOC107394923	1215.3	1.68939	0.542713	3.11286	0.00185284	0.0292055	HMGCS1
LOC107386490	65.3199	0.644766	0.20716	3.11241	0.00185567	0.0292195	MPDU1
arhgap21	81.3229	0.896809	0.288334	3.11031	0.00186888	0.0293969	ARHGAP21
tmem59	6679.03	-0.318888	0.102538	-3.10994	0.00187127	0.0294038	TMEM59
dnajb2	392.109	-0.396475	0.127562	-3.10809	0.00188302	0.0295575	DNAJB2
LOC107391252	448.789	-0.50283	0.161809	-3.10756	0.0018864	0.0295798	C3orf18
lrp4	41.6209	0.747449	0.240583	3.10682	0.00189109	0.0296224	LRP4
LOC107377199	56.4266	-0.706971	0.227664	-3.10532	0.00190073	0.0297426	FILIP1L
LOC107383915	584.63	1.61636	0.520641	3.10456	0.00190564	0.0297884	IGFBP1
dennd2d	2612.51	-0.284888	0.0918383	-3.10206	0.00192177	0.0300095	DENND2D
LOC107384585	2.30469	-4.13976	1.33474	-3.10155	0.00192511	NA	TTC3
mtbp	109.376	0.486663	0.157057	3.09864	0.00194409	0.0303266	MTBP
pik3ip1	381.16	-0.611758	0.197501	-3.0975	0.00195162	0.0304126	PIK3IP1
LOC107384130	122.452	-0.673129	0.217378	-3.09659	0.00195763	0.0304747	SEMA6B
LOC107381217	121.179	-0.47972	0.154957	-3.09583	0.00196262	0.0305208	COX18
LOC107397107	6.21654	-3.74747	1.21203	-3.09191	0.00198876	NA	NA
LOC107393027	77.8263	0.766041	0.247796	3.09142	0.00199202	0.0309462	RGS5
myo1e	1148.19	-0.454325	0.14698	-3.09106	0.00199444	0.0309518	MYO1E
LOC107396768	217.277	-0.398183	0.128863	-3.08997	0.00200174	0.0310331	DTX4
tbc1d30	100.352	0.667248	0.21629	3.08497	0.00203573	0.0315276	TBC1D30
taf5	55.696	0.708061	0.229592	3.084	0.00204237	0.031598	TAF5
mpp6	116.36	0.750703	0.243509	3.08285	0.00205029	0.031688	MPP6
LOC107397197	12.3941	2.2932	0.744158	3.08161	0.00205885	0.0317877	LALBA
LOC107396703	73406.8	-0.324598	0.105366	-3.08067	0.00206533	0.0318551	NME2
LOC107384602	16.0173	-1.22988	0.399423	-3.07915	0.0020759	0.0319854	NA
plcg2	122.323	0.478395	0.15554	3.07569	0.00210013	0.0323257	PLCG2
rps21	7249.15	0.265175	0.0862732	3.07366	0.00211449	0.0325136	RPS21
eif2ak3	157.019	0.498657	0.162256	3.07327	0.00211724	0.0325226	EIF2AK3
LOC107393699	20.8541	-1.15346	0.375569	-3.07124	0.00213171	0.0327116	ADRA1A
hao2	3195.31	-0.273411	0.0890505	-3.07029	0.00213852	0.0327672	HAO2
LOC107383761	15.9793	-1.4245	0.464067	-3.06961	0.00214342	0.0327672	HIST1H4C
elk3	223.374	0.498723	0.162472	3.0696	0.00214344	0.0327672	ELK4
stt3a	3488.3	0.436172	0.142098	3.06952	0.00214404	0.0327672	STT3A
LOC107390900	3711.24	-0.349295	0.113842	-3.06824	0.00215324	0.0328746	LRP1
thumpd3	272.907	0.498999	0.162709	3.06682	0.00216347	0.0329973	THUMPD3
klf5	12.1028	-1.40395	0.457892	-3.06612	0.00216859	0.0330419	KLF5
LOC107387737	27.7176	-1.06578	0.347649	-3.06568	0.00217178	0.0330572	CDR2
LOC107378514	42.3492	-0.973126	0.317621	-3.06379	0.00218549	0.0332322	MYLPF
cmbl	7166.35	-0.392847	0.12829	-3.06218	0.00219729	0.033378	CMBL
mettl22	365.486	0.450419	0.147111	3.06176	0.00220038	0.0333913	METTL22
LOC107386672	1148.87	-0.311196	0.101653	-3.06134	0.00220346	0.0334044	CYB5R3
cenpp	34.07	0.921765	0.301239	3.05991	0.00221402	0.0335307	CENPP
abl2	116.143	0.531241	0.173652	3.05923	0.0022191	0.0335739	ABL2
abhd12b	749.986	-0.319024	0.104304	-3.0586	0.00222373	0.0336102	ABHD12
LOC107375865	32.0605	-1.66869	0.545909	-3.05672	0.00223775	0.0337882
faah2	405.648	0.416112	0.136218	3.05476	0.00225244	0.033976	FAAH2
ebp	1670.46	1.16678	0.382033	3.05413	0.00225714	0.0340128	EBP
LOC107396475	77.2072	-0.637986	0.209005	-3.0525	0.00226947	0.0341644	GIMAP7
tnr	30.9631	1.04979	0.3442	3.04995	0.00228879	0.0344209	TNR
LOC107379932	9.48588	-1.79393	0.588369	-3.04899	0.00229614	0.034485	NA
ucp1	14534.3	-0.878496	0.288157	-3.04867	0.00229856	0.034485	UCP3
LOC107380222	299.37	-0.455734	0.149495	-3.04849	0.00229991	0.034485	SCAF4
atp6v1d	718.627	-0.316633	0.103944	-3.0462	0.00231757	0.0347151	ATP6V1D
LOC107397116	200.174	-0.408332	0.134095	-3.0451	0.00232606	0.0348078	IMPA1
tmem9	2188.03	-0.263675	0.0866307	-3.04367	0.00233708	0.034938	TMEM9
LOC107397091	414.081	-0.597565	0.19641	-3.04243	0.00234676	0.0350479	FMO5
LOC107373475	10.3965	-1.77692	0.58459	-3.03959	0.00236897	0.0353446	NPPC
LOC107374741	148.387	-0.64763	0.213111	-3.03893	0.00237418	0.0353694	PRUNE2
LOC107397236	973.515	-0.257386	0.0847002	-3.03879	0.00237533	0.0353694	CRK
prdx2	52171.9	-0.26582	0.087492	-3.03822	0.00237984	0.0354015	PRDX2
fam185a	292.913	-0.498383	0.164106	-3.03697	0.0023897	0.0355132	FAM185A
ptprd	693.835	0.357941	0.117937	3.03501	0.00240527	0.0357093	PTPRD
tmem233	2750.85	-0.516989	0.170392	-3.03412	0.00241237	0.0357795	TMEM233
LOC107396397	130.617	0.597034	0.196847	3.03298	0.00242151	0.0358548
npy2r	136.464	-1.5942	0.525635	-3.03289	0.0024222	0.0358548	NPY2R
rab27a	247.333	0.368651	0.121607	3.03148	0.00243357	0.0359839	RAB27A
LOC107372330	2069.13	1.55353	0.51251	3.03122	0.0024357	0.0359839	PNLIPRP1
LOC107394468	38307.7	0.458306	0.151258	3.02997	0.00244578	0.0360893
rgl1	212.097	0.474951	0.156763	3.02974	0.00244763	0.0360893	RGL1
pask	233.618	0.512138	0.169124	3.02818	0.00246035	0.0362327	PASK
mcm5	46.6185	0.851848	0.281328	3.02795	0.00246216	0.0362327	MCM5
ythdc1	543.362	0.320664	0.106003	3.02504	0.00248596	0.0365473	YTHDC1
rab4a	329.817	-0.389747	0.128879	-3.02413	0.00249347	0.0366219	RAB4A
pcf11	481.871	0.319164	0.105598	3.02243	0.00250757	0.0367932	PCF11
st6galnac6	172.619	-0.741529	0.245375	-3.02203	0.00251089	0.036806	ST6GALNAC6
pde6g	7.41922	-1.80867	0.598768	-3.02065	0.00252235	0.0369381	PDE6G
LOC107377930	190.576	0.452533	0.149962	3.01764	0.00254749	0.0372701	RRM2
ttc36	5721.95	-0.251459	0.0833388	-3.01731	0.00255029	0.0372748	TTC36
LOC107374388	2243.05	-0.28035	0.0929728	-3.0154	0.00256644	0.0374446	MOGAT2
lamc1	36.8758	-0.828964	0.274915	-3.01534	0.00256688	0.0374446	LAMC1
spr	1624.82	-0.410213	0.136119	-3.01364	0.00258133	0.0376047	SPR
LOC107396143	5641.58	1.8435	0.611756	3.01346	0.00258285	0.0376047	HMGCR
LOC107396723	103.087	0.87766	0.291497	3.01087	0.00260498	0.0378618	BTG4
ccne1	80.9605	-0.597311	0.198389	-3.01081	0.00260553	0.0378618	CCNE1
abcb1	99.3586	0.705627	0.234392	3.01045	0.00260859	0.0378676	ABCB1
LOC107383779	150.606	-1.53732	0.510707	-3.01018	0.00261095	0.0378676	ADCYAP1
LOC107387581	189.167	0.838335	0.278683	3.0082	0.00262799	0.0380781	CTSE
aldh2	5286.48	-0.297549	0.0989443	-3.00724	0.0026363	0.038094	ALDH2
fbf1	848.713	0.394069	0.131042	3.0072	0.0026367	0.038094	FBF1
fam83h	33.5033	-1.08399	0.360495	-3.00695	0.00263885	0.038094	FAM83H
LOC107391202	268.544	-0.617883	0.205488	-3.00691	0.0026392	0.038094	SLC17A9
LOC107384012	934.684	0.501447	0.166808	3.00614	0.00264591	0.0381175	AKR1A1
fasn	2945.82	-1.05576	0.35122	-3.00597	0.00264732	0.0381175	FASN
ncbp1	203.639	0.380569	0.12661	3.00585	0.00264842	0.0381175	NCBP1
tmem33	502.797	-0.348995	0.11618	-3.00391	0.00266535	0.0383245	TMEM33
nedd4	595.265	-0.290249	0.0966985	-3.00158	0.00268581	0.0385819	NEDD4
uba2	191.69	0.43028	0.143437	2.99978	0.00270173	0.0387737	UBA2
ubb	16737.4	-0.31649	0.105515	-2.99948	0.00270439	0.0387749	UBB
LOC107391138	479.847	0.415103	0.138499	2.99715	0.00272513	0.0390352	MAGI1
LOC107391131	28120.3	0.323698	0.108014	2.99682	0.00272813	0.039041	C3
sdccag3	230.266	0.589575	0.196753	2.99653	0.00273075	0.0390414	SDCCAG3
adm2	359.606	0.530348	0.177008	2.99618	0.00273388	0.0390491	ADM2
LOC107382995	1108.43	-0.463701	0.154866	-2.9942	0.00275164	0.0392305	B4GALT1
LOC107383381	82.1931	-1.50734	0.503423	-2.99419	0.00275179	0.0392305	CREB5
LOC107390688	2751.5	-0.377642	0.126196	-2.99249	0.00276712	0.0394119
ufl1	491.529	0.353679	0.118295	2.9898	0.00279159	0.0397127	UFL1
LOC107386290	6956.99	-0.375763	0.125692	-2.98955	0.00279391	0.0397127	UGT2A2
LOC107392432	2.95992	-3.89557	1.30325	-2.98913	0.00279777	NA	SIPA1L1
borcs8	165.537	-0.452072	0.151255	-2.98881	0.00280064	0.0397127	BORCS8
aco1	4131.38	-0.407459	0.136332	-2.98873	0.00280137	0.0397127	ACO1
tubgcp2	86.3938	0.647032	0.216491	2.98873	0.00280142	0.0397127	TUBGCP2
atp6v1f	241.784	-0.497621	0.166555	-2.98774	0.00281053	0.0398044	ATP6V1F
LOC107374756	185.732	-0.516364	0.173136	-2.98242	0.00285979	0.040464	PABPC3
LOC107376907	188.608	0.571895	0.191824	2.98136	0.00286972	0.0405664	CYP26B1
LOC107393148	643.275	0.917404	0.307907	2.97948	0.00288736	0.0407775	CALR
uap1l1	278.429	-0.469505	0.157625	-2.97863	0.00289544	0.0408533	UAP1L1
LOC107384141	1326.16	-1.0432	0.350348	-2.97762	0.00290498	0.0409255	EEF2
LOC107389337	85.5543	-0.709837	0.238399	-2.97751	0.00290598	0.0409255	SLC16A7
LOC107397127	334.686	0.332037	0.111605	2.97511	0.00292881	0.0412084	FAM208A
LOC107387208	16.6644	-1.38035	0.464097	-2.97428	0.00293675	0.0412816	NCAM1
LOC107397179	17.056	-1.25648	0.422799	-2.97181	0.00296049	0.0415766	GNB5
LOC107378887	1.39478	4.13229	1.39155	2.96957	0.00298219	NA	NA
ifih1	617.922	-0.897157	0.302201	-2.96875	0.00299018	0.0419544	IFIH1
LOC107375535	162.205	0.445914	0.150258	2.96766	0.0030008	0.0420642	TTC7A
endog	97.9542	0.71611	0.241333	2.96731	0.00300413	0.0420718	ENDOG
dusp16	495.537	-0.429387	0.144761	-2.96618	0.00301523	0.042188	DUSP16
plekho1	12.6095	-1.67719	0.565527	-2.96572	0.00301978	0.0422124	PLEKHO1
col11a1	3.98606	-3.19457	1.07735	-2.96521	0.00302479	NA	COL11A1
LOC107396365	13.2492	-1.40125	0.472595	-2.965	0.00302681	0.0422716	GFI1
psen2	1028.74	-0.286807	0.096815	-2.96243	0.00305224	0.0425648	PSEN2
sh3d21	50.8829	0.837712	0.282791	2.9623	0.00305346	0.0425648	SH3D21
tarbp1	58.6963	0.716065	0.242003	2.95891	0.00308728	0.0429965	TARBP1
LOC107393770	82.277	0.84029	0.284032	2.95844	0.003092	0.0430225	SLC25A37
mettl1	178.872	0.443892	0.150152	2.95628	0.00311378	0.0432855	METTL1
acy1	1615.66	-0.315785	0.106832	-2.95589	0.00311764	0.0432992	ACY1
hspa14	183.371	0.555839	0.188312	2.9517	0.00316032	0.0438198	HSPA14
LOC107389349	2151.65	-0.494273	0.167457	-2.95164	0.00316093	0.0438198	ATP6V1E1
gpx8	937.467	-0.5118	0.17347	-2.95036	0.00317403	0.0439609	GPX8
LOC107396373	180.233	-0.4468	0.151455	-2.95006	0.00317715	0.0439637
tmed8	788.209	-0.345746	0.117266	-2.94839	0.00319432	0.0441608	TMED8
agpat4	371.978	-0.739104	0.25071	-2.94804	0.00319795	0.0441703	AGPAT4
map2k4	623.095	-0.315118	0.106935	-2.94682	0.00321061	0.0443046	MAP2K4
sepn1	161.058	0.622321	0.211247	2.94593	0.00321982	0.0443661	SEPN1
arhgef17	68.1461	-0.574065	0.194883	-2.94569	0.00322239	0.0443661	ARHGEF17
LOC107387385	453.631	0.395409	0.13424	2.94554	0.00322389	0.0443661	LAMB1
lmnb2	182.451	0.520307	0.176728	2.9441	0.00323893	0.0445208	LMNB2
LOC107390883	230.893	0.425914	0.144677	2.9439	0.00324105	0.0445208	ACVR1
otud7a	10.6528	-1.59135	0.540783	-2.94268	0.0032538	0.0446552	OTUD7A
LOC107390423	449.015	-0.325984	0.110795	-2.94224	0.00325846	0.0446575	DNM2
chd9	455.051	0.343722	0.116834	2.94198	0.00326126	0.0446575	CHD9
LOC107384293	46.1756	0.828343	0.281575	2.94182	0.00326285	0.0446575	IL5RA
unc13c	39.2039	-2.48869	0.846205	-2.941	0.0032715	0.0447127	UNC13C
LOC107375568	104.057	0.477244	0.162279	2.94088	0.00327282	0.0447127	CAPN1
gas1	444.098	0.414425	0.140944	2.94035	0.00327837	0.0447479	GAS1
sphk2	389.864	-0.343931	0.117019	-2.9391	0.00329164	0.0448869	SPHK2
LOC107381785	92.2251	0.547968	0.186465	2.93872	0.00329574	0.0448869	SIN3A
dennd1b	214.279	0.494801	0.168382	2.93855	0.00329748	0.0448869	DENND1B
aamdc	1738.13	-0.358189	0.121953	-2.93712	0.00331278	0.0450544	AAMDC
hspb8	394.237	-0.495861	0.168922	-2.93544	0.00333074	0.0452578	HSPB8
p4ha2	147.537	0.468835	0.159785	2.93416	0.00334448	0.0453939	P4HA2
LOC107372524	61.5273	-0.663035	0.225987	-2.93395	0.00334678	0.0453939	NA
fam134b	50.5135	-0.999051	0.340629	-2.93296	0.00335742	0.0454973	FAM134B
LOC107384633	795.432	-0.371206	0.126682	-2.93022	0.00338725	0.0458603	DYNLT1
ssrp1	416.115	0.379539	0.129558	2.92948	0.00339528	0.0459277	SSRP1
plbd1	140.945	-0.815548	0.278598	-2.92733	0.00341886	0.0462052	PLBD1
LOC107377059	112.46	0.604827	0.206822	2.92439	0.00345137	0.0466028	CANT1
nsun3	24.4586	0.981105	0.335771	2.92195	0.0034785	0.0469271	NSUN3
btaf1	316.473	0.303628	0.103923	2.92167	0.00348163	0.0469273	BTAF1
gck	25.2041	-2.35475	0.806087	-2.92122	0.00348666	0.0469463	GCK
LOC107391695	1309.02	0.342707	0.117326	2.92098	0.00348928	0.0469463	COX8A
rubcn	381.284	-0.319234	0.109321	-2.92015	0.00349861	0.0470299	RUBCN
LOC107375801	4.79796	-2.12568	0.728035	-2.91975	0.00350318	NA	SCD5
csgr02h4orf33	1068.79	-0.255841	0.087629	-2.91959	0.00350495	0.0470731	C4orf33
LOC107382702	60.6984	0.542774	0.186013	2.91795	0.00352346	0.0472537	ANO1
fzd8	223.123	0.568731	0.194915	2.91784	0.00352467	0.0472537	FZD8
tm7sf2	685.07	1.23582	0.423669	2.91695	0.00353468	0.0473458	TM7SF2
vamp3	1430.25	-0.283445	0.0971824	-2.91663	0.00353835	0.0473517	VAMP3
LOC107374258	1253	-0.349161	0.119738	-2.91605	0.00354492	0.0473517	ACBD7
ankrd22	2445.32	-0.417706	0.143247	-2.91598	0.00354578	0.0473517	ANKRD22
sec61g	5852.23	0.251382	0.0862133	2.91581	0.00354769	0.0473517	SEC61G
acmsd	6670.57	-0.342254	0.11742	-2.91479	0.00355931	0.0474379	ACMSD
LOC107395896	35.7137	0.749278	0.25707	2.91469	0.00356044	0.0474379	CYSLTR1
chsy1	172.298	0.56661	0.194435	2.91414	0.00356671	0.0474795	CHSY1
LOC107393035	2.32384	-4.1269	1.41733	-2.91175	0.0035941	NA	TRIM21
map1s	583.739	0.313858	0.107838	2.91045	0.00360908	0.0480011	MAP1S
tbc1d10c	24.5334	-1.14616	0.393993	-2.90908	0.00362489	0.0481329	TBC1D10A
parm1	33.9096	-1.04125	0.357935	-2.90904	0.00362538	0.0481329	PARM1
plekhm2	184.452	-0.343779	0.11819	-2.9087	0.00362938	0.0481436	PLEKHM2
yes1	364.624	0.563989	0.193963	2.90772	0.00364075	0.0482519	YES1
egr3	7.66815	1.76012	0.606006	2.90446	0.00367891	0.0487148	EGR3
chmp5	170.981	-0.403794	0.139043	-2.9041	0.00368311	0.0487277	CHMP5
tox3	51.3125	1.13253	0.390027	2.90372	0.00368761	0.0487443	TOX3
elavl3	96.5679	0.590666	0.20354	2.90197	0.00370821	0.0489214	ELAVL3
LOC107387293	712.074	-0.455329	0.156907	-2.9019	0.00370902	0.0489214	GRN
dnajb6	1553.36	-0.429452	0.147997	-2.90176	0.00371074	0.0489214	DNAJB6
ddx27	212.339	0.544233	0.18759	2.90119	0.00371753	0.048968	DDX27
dnajb11	1116.21	0.429293	0.148005	2.90054	0.00372523	0.0490266	DNAJB11
LOC107380020	247.673	-0.378763	0.130643	-2.89921	0.003741	0.0491913	SEL1L3
LOC107378194	788.625	0.431414	0.148958	2.89622	0.00377682	0.0496189	COX7A2
tbc1d17	565.221	-0.404975	0.139853	-2.89573	0.0037828	0.0496542	TBC1D17
LOC107378574	195.276	0.44465	0.153575	2.89532	0.00378772	0.0496755	VAT1
tprkb	188.828	-0.425957	0.147147	-2.89476	0.00379443	0.0497202	TPRKB
hpcal1	404.904	-0.718485	0.248392	-2.89254	0.00382138	0.0500299	HPCAL1
pak6	44.0861	0.914038	0.316092	2.89168	0.00383189	0.0501239	BUB1B-PAK6
LOC107391928	235.026	-0.509812	0.176359	-2.89077	0.00384302	0.0501862	TRAK1
LOC107396880	44.1929	-0.805401	0.278614	-2.89074	0.00384332	0.0501862	SLC26A2
LOC107380700	12.9642	1.35726	0.469575	2.8904	0.00384752	0.0501904	BNIPL
anapc1	349.985	0.749563	0.259349	2.89017	0.0038503	0.0501904	ANAPC1
osr2	20.2431	-1.01464	0.351126	-2.88968	0.00385632	0.0501978	OSR2
LOC107388423	1138.65	-0.628094	0.217365	-2.88958	0.00385752	0.0501978	AKR1D1
LOC107376592	106.388	0.430865	0.149153	2.88875	0.00386774	0.0502873	TNRC6C
csgr13h19orf12	1033.86	-0.635978	0.220295	-2.88693	0.00389015	0.050535	C19orf12
csgr18h22orf39	422.265	-0.377647	0.130906	-2.88486	0.00391585	0.0508251	C22orf39
LOC107395724	15.8795	-1.37276	0.475909	-2.8845	0.00392039	0.0508402	NA
LOC107379340	182904	-0.476323	0.165172	-2.8838	0.00392908	0.0509091	FABP6
LOC107384056	50.8604	-0.757272	0.262709	-2.88255	0.00394465	0.051067	CDKN1B
mea1	1406.83	-0.277353	0.0963784	-2.87775	0.00400523	0.0518067	MEA1
LOC107390822	12.7887	-1.63642	0.568712	-2.87742	0.00400943	0.0518166	FAM107B
LOC107373791	8.42169	1.82091	0.633081	2.87626	0.00402415	0.0518816	WFDC3
LOC107373383	27892.4	-0.272742	0.0948257	-2.87625	0.00402434	0.0518816	ENO3
sfmbt2	498.765	-0.271414	0.0943724	-2.87598	0.00402769	0.0518816	SFMBT2
LOC107373951	976.648	0.322158	0.112031	2.87562	0.00403234	0.0518816	CFHR1
LOC107373536	53.999	0.849539	0.295434	2.87557	0.00403302	0.0518816	A2ML1
LOC107391008	230.56	1.02241	0.355569	2.8754	0.00403512	0.0518816	KCND3
piezo1	359.393	0.48304	0.168122	2.87315	0.00406399	0.0522082	PIEZO1
dpm2	1165.78	-0.264739	0.0921595	-2.87262	0.00407086	0.0522121	DPM2
LOC107396140	100.628	0.534023	0.185906	2.87255	0.00407175	0.0522121	PPM1F
LOC107383342	45.5774	-1.05818	0.368415	-2.87224	0.0040757	0.0522121
LOC107384260	112.72	-0.53671	0.186873	-2.87205	0.00407815	0.0522121	MUL1
LOC107394231	379.757	0.377106	0.131326	2.87152	0.00408504	0.0522403	SELM
LOC107383032	1945.82	-0.414142	0.14424	-2.87121	0.00408906	0.0522403	CA2
kiaa1033	748.763	-0.366896	0.127801	-2.87083	0.00409394	0.0522403	KIAA1033
LOC107394815	427.991	-0.367215	0.127918	-2.87071	0.00409557	0.0522403	KCTD9
LOC107380841	62.9128	0.954883	0.332649	2.87054	0.00409769	0.0522403	FMNL2
LOC107382290	468.844	0.443752	0.154626	2.86985	0.0041067	0.0523109	TPCN1
LOC107378261	97.1771	0.513273	0.178968	2.86796	0.00413127	0.0525794	EMILIN1
csgr12h16orf62	583.432	-0.31679	0.110517	-2.86643	0.0041513	0.0527506	C16orf62
LOC107387081	2645.25	-0.211154	0.073671	-2.86618	0.00415461	0.0527506	UBB
rgs12	118.221	0.507524	0.177076	2.86613	0.00415522	0.0527506	RGS12
LOC107391154	578.635	-0.412787	0.144052	-2.86553	0.00416309	0.0528061	ZMYND8
LOC107391365	1.61542	3.74268	1.3063	2.86511	0.0041687	NA	NA
LOC107393892	202.846	0.514353	0.1796	2.86387	0.00418495	0.0530387	F2RL2
dnajb14	661.57	-0.324189	0.113275	-2.86197	0.00421019	0.0533137	DNAJB14
ttc32	258.716	-0.428198	0.149645	-2.86142	0.00421746	0.0533609	TTC32
LOC107394550	5.06514	-2.19154	0.766014	-2.86096	0.00422354	NA	EOMES
LOC107387221	363.835	-0.446194	0.15596	-2.86095	0.00422371	0.0533952	TMEM120B
LOC107389216	506.182	0.427482	0.149562	2.85824	0.00426003	0.0537646	SPON1
LOC107391345	255.524	0.340411	0.119098	2.85823	0.00426007	0.0537646	TMEM106C
rxra	305.298	0.372975	0.130517	2.85768	0.00426753	0.0538138	RXRA
LOC107380820	1015.35	0.463689	0.162285	2.85725	0.00427329	0.0538413	ACOT1
fga	224166	0.297679	0.104276	2.85471	0.00430759	0.0542282	FGA
slitrk3	4.8206	-2.08837	0.731879	-2.85343	0.00432494	NA	SLITRK3
gfm1	170.82	0.705151	0.247126	2.85341	0.00432534	0.0544061	GFM1
chchd2	2301.87	0.501829	0.175926	2.8525	0.00433764	0.0544684	CHCHD2
rrbp1	1897.43	0.482464	0.169145	2.85237	0.00433949	0.0544684	RRBP1
znhit3	941.792	-0.353451	0.12392	-2.85225	0.00434114	0.0544684	ZNHIT3
myoc	116.812	-0.553493	0.194106	-2.8515	0.00435138	0.0545515	MYOC
LOC107396209	205.799	0.374545	0.131374	2.85098	0.00435852	0.0545956	ETS1
mthfs	58.1498	0.816122	0.286484	2.84875	0.00438908	0.0549327	ST20-MTHFS
LOC107389815	1681.13	0.453222	0.159163	2.84753	0.00440599	0.0550792	ACTG1
tymp	2504.84	-0.35778	0.125652	-2.84738	0.00440809	0.0550792	TYMP
fam210b	489.264	0.386055	0.135631	2.84636	0.00442219	0.0552097	FAM210B
LOC107388757	18.9633	-1.34411	0.47251	-2.84462	0.00444645	0.0554666	KLF13
tm9sf2	1860.67	-0.202909	0.0713539	-2.8437	0.00445928	0.0555481	TM9SF2
LOC107386627	2904.08	-0.386663	0.135976	-2.84362	0.00446037	0.0555481
slc22a16	16.6944	1.27711	0.449194	2.8431	0.00446767	0.0555932	SLC22A16
tpd52	716.078	-0.253385	0.0891357	-2.84269	0.00447344	0.055619	TPD52
LOC107374031	38407.1	-0.460464	0.161997	-2.84242	0.00447729	0.055621	FMO5
LOC107373027	373.848	0.286006	0.100632	2.8421	0.00448172	0.0556302	VPS16
sipa1l3	198.992	0.47835	0.168356	2.84131	0.00449291	0.0556975	SIPA1L3
efnb3	228.651	0.362362	0.127539	2.84119	0.00449454	0.0556975	EFNB2
dhcr24	74.454	0.719309	0.253267	2.84012	0.00450972	0.0557607	DHCR24
hsp90b1	4551.87	0.64873	0.228418	2.8401	0.00450991	0.0557607	HSP90B1
tusc2	476.577	-0.371041	0.130646	-2.84004	0.00451073	0.0557607	TUSC2
srprb	504.518	0.382042	0.134545	2.83951	0.00451834	0.0557937	SRPRB
tbc1d19	530.91	0.397865	0.140126	2.83933	0.00452081	0.0557937	TBC1D19
ctdspl2	282.217	0.350704	0.123565	2.83823	0.00453648	0.0559412	CTDSPL2
eci1	1084.01	0.332449	0.117255	2.83526	0.00457886	0.0563774	ECI1
rps27a	89017.4	0.249777	0.0881001	2.83516	0.00458032	0.0563774	RPS27A
nup62	141.229	0.462527	0.163151	2.83497	0.00458307	0.0563774	NUP62
LOC107375343	59.0946	-0.659705	0.232736	-2.83456	0.00458884	0.0564023	ZNF165
epb41l2	214.748	0.601155	0.212284	2.83184	0.00462809	0.0568384	EPB41L2
LOC107379396	1.2492e+06	-0.251428	0.0888096	-2.8311	0.00463888	0.0568907
pkmyt1	41.71	0.937751	0.331241	2.83103	0.0046399	0.0568907	PKMYT1
ssr2	15967	0.306559	0.108356	2.82918	0.0046667	0.0571728	SSR2
slc35a4	72.9707	0.680163	0.240465	2.82854	0.00467612	0.0572417	SLC35A4
nhlrc3	21.8972	0.872035	0.308369	2.82789	0.0046856	0.0573111	NHLRC3
smg8	75.8914	-0.504898	0.178624	-2.8266	0.00470455	0.0574799	SMG8
LOC107387059	14.4905	1.21589	0.430188	2.82643	0.00470703	0.0574799	TRPV1
LOC107379978	775.479	-0.469561	0.166208	-2.82513	0.00472609	0.0576659	DYNLL2
ptges3	834.636	0.433678	0.153537	2.82458	0.0047342	0.0577182	PTGES3
ipo7	176.109	0.452642	0.16032	2.82336	0.00475231	0.0578921	IPO7
tcf20	114.994	0.566542	0.200703	2.82279	0.00476076	0.0579482	TCF20
btbd10	368.959	-0.349718	0.123939	-2.82171	0.00477688	0.0580975	BTBD10
rbmx	336.13	0.604271	0.214222	2.82077	0.00479084	0.0582203	RBMX
ppan	206.9	0.42629	0.151146	2.82039	0.00479648	0.0582377	PPAN
LOC107393428	401.803	1.21011	0.429092	2.82016	0.0048	0.0582377	AQP12B
LOC107383805	11510.8	0.332169	0.117801	2.81974	0.00480625	0.0582666	EEF1D
LOC107395183	177.44	0.418461	0.148458	2.81871	0.00482168	0.0584066	SLC45A4
snrnp35	104.424	-0.507396	0.180053	-2.81804	0.00483171	0.0584733	SNRNP35
LOC107395917	104.225	-0.515161	0.182822	-2.81783	0.00483494	0.0584733	KLHL17
gucd1	67.0243	0.661626	0.234823	2.81755	0.0048391	0.0584767	GUCD1
LOC107392150	43.0737	0.622786	0.221066	2.81719	0.00484458	0.058496	FYN
tmem134	622.064	-0.453642	0.161077	-2.8163	0.00485798	0.0586108	TMEM134
LOC107396422	12.5616	-1.37444	0.488222	-2.8152	0.00487475	0.0587661	NA
LOC107385792	570.667	-0.340426	0.120982	-2.81386	0.00489504	0.0589636	ARL8B
LOC107385413	66.7536	1.05405	0.374752	2.81267	0.00491324	0.0591354	NA
toe1	214.737	0.378564	0.134666	2.81113	0.00493671	0.0593705	TOE1
LOC107375950	285.597	-0.369822	0.131607	-2.81005	0.00495343	0.0595241	UBE2D4
clcn3	676.159	-0.293725	0.104538	-2.80974	0.00495809	0.0595327	CLCN3
LOC107395149	131.162	0.529554	0.188515	2.80908	0.00496829	0.0596076	KCTD17
ilf3	920.644	0.31995	0.114065	2.80498	0.00503195	0.0603073	ILF3
tuft1	55.3349	0.542256	0.193331	2.80481	0.00503462	0.0603073	TUFT1
nlgn4x	7.65758	1.88226	0.671467	2.80321	0.00505967	0.0605593	NLGN4X
LOC107374428	12283.8	0.396229	0.141396	2.80227	0.00507446	0.0606881	C7
LOC107396835	1641.27	-0.25831	0.0922489	-2.80015	0.00510796	0.0609942	CD48
timm13	187.257	0.394496	0.140885	2.80013	0.00510815	0.0609942	TIMM13
pan2	139.935	0.505591	0.180609	2.79937	0.0051202	0.0610897	PAN2
LOC107376999	3.22653	-3.39202	1.21174	-2.79929	0.00512145	NA	PRSS8
tmem223	35.9624	0.750089	0.267982	2.79903	0.00512561	0.0611059	TMEM223
LOC107386809	17.5603	1.33596	0.477383	2.7985	0.00513407	0.0611583	EBF1
LOC107387756	178.933	-0.467704	0.167156	-2.798	0.00514196	0.0611649	NA
pgm2l1	133.214	0.505385	0.180627	2.79795	0.00514274	0.0611649	PGM2L1
LOC107374076	199.775	0.381761	0.13647	2.7974	0.00515165	0.0612226	RBM10
LOC107381017	4.79281	-2.38992	0.854669	-2.79631	0.00516897	NA	NA
LOC107396981	2.07811	-3.9886	1.42699	-2.79512	0.00518801	NA	MAOA
LOC107378919	27701.8	1.53139	0.547971	2.79465	0.00519555	0.0616645	HAMP
LOC107391965	88.3091	0.719073	0.257312	2.79456	0.00519702	0.0616645	MYCT1
dnpep	804.479	-0.252579	0.0904382	-2.79283	0.00522487	0.0619461	DNPEP
wdr81	432.176	-0.571237	0.204591	-2.79209	0.00523694	0.0620405	WDR81
LOC107385614	48.1332	0.883714	0.316668	2.79066	0.00526002	0.0622649	TANK
rnaseh1	269.527	0.409847	0.146915	2.78969	0.00527582	0.062403	RNASEH1
gxylt2	21.9452	1.05844	0.379612	2.78821	0.00530001	0.0626399	GXYLT2
LOC107390197	5092.27	-0.27381	0.0982151	-2.78786	0.00530573	0.0626583	BZW1
LOC107392529	59.2869	0.66116	0.237261	2.78664	0.00532582	0.0628464	MTMR9
LOC107386306	207.953	0.451809	0.162173	2.78597	0.0053368	0.0629266	GOLGB1
LOC107380051	5.83326	-2.20189	0.790589	-2.78512	0.00535077	NA	NA
LOC107377220	111.542	0.578075	0.207582	2.7848	0.0053561	0.0630786	CREB1
LOC107375194	138.616	0.443478	0.159262	2.78458	0.0053597	0.0630786
commd1	796.718	-0.265318	0.0952865	-2.78443	0.00536225	0.0630786	COMMD1
nrm	345.703	-0.496734	0.17845	-2.7836	0.00537599	0.063191	NRM
qdpr	11697.1	-0.275531	0.0990268	-2.78239	0.00539603	0.0633311	QDPR
LOC107383924	1242.21	-0.298555	0.107302	-2.78237	0.00539632	0.0633311	DSG2
anp32b	911.138	0.309807	0.111398	2.78109	0.00541761	0.0635165	ANP32B
LOC107396745	432.058	0.352964	0.126923	2.78092	0.00542055	0.0635165	SVIL
b3gat2	54.4194	-0.715548	0.25734	-2.78056	0.00542653	0.0635373	B3GAT2
cracr2b	343.194	0.297281	0.106981	2.77882	0.00545563	0.0638283	CRACR2B
LOC107394428	940.427	0.523819	0.188611	2.77725	0.00548212	0.0640885	HLA-A
LOC107382742	122.446	-0.831587	0.299486	-2.77671	0.00549121	0.064145	SAMD9L
LOC107384050	374.959	-0.709261	0.255472	-2.77628	0.00549841	0.0641794	ITPR1
ttc9c	247.929	-0.374979	0.135148	-2.77458	0.00552724	0.064466	TTC9C
plxna1	25.5864	0.840293	0.3029	2.77416	0.00553447	0.0645003	PLXNA1
rtfdc1	495.31	-0.312749	0.11278	-2.77308	0.00555281	0.0646641	RTFDC1
LOC107391264	2832.35	-0.343666	0.12395	-2.77262	0.00556078	0.0646641	FKBP1B
LOC107375833	15.3682	1.07196	0.386646	2.77246	0.00556343	0.0646641	RTKN2
htatip2	489.957	-0.362406	0.130723	-2.77233	0.00556569	0.0646641	HTATIP2
LOC107381891	20.0407	-0.971952	0.35074	-2.77115	0.00558594	0.0647995	NA
rab32	165.901	-0.53082	0.191564	-2.77098	0.00558885	0.0647995	RAB32
LOC107383169	77.9645	0.839625	0.303016	2.7709	0.00559024	0.0647995	SOX4
LOC107390101	1817.35	-0.516222	0.186398	-2.76946	0.00561487	0.0650349	PTTG1IP
rims4	15.5424	-1.29056	0.466256	-2.76791	0.00564167	0.0652952	RIMS4
LOC107391016	11.5795	-1.26749	0.458177	-2.76637	0.00566847	0.065555	BMPR2
rb1cc1	536.066	-0.28638	0.103674	-2.76232	0.00573922	0.0662775	RB1CC1
LOC107389020	1622.23	-0.238651	0.0863962	-2.76229	0.00573974	0.0662775	AC004556.1
LOC107373335	25891.8	-0.281164	0.101853	-2.7605	0.00577125	0.0665903	A2ML1
LOC107377777	340.985	0.432489	0.156766	2.75882	0.00580108	0.0668595	DTNB
arhgef1	840.749	0.295335	0.107056	2.75868	0.00580345	0.0668595	ARHGEF1
LOC107375318	107.815	-0.777352	0.281834	-2.75819	0.00581226	0.0669098	SLC22A7
LOC107372748	78.2602	0.652822	0.236729	2.75768	0.00582135	0.0669265
LOC107385715	692.716	-0.337127	0.122253	-2.75761	0.00582259	0.0669265	ARPC4
plcl2	98.5893	0.464172	0.168368	2.75689	0.00583545	0.0669872	PLCL2
nfib	125.177	0.584388	0.212014	2.75636	0.0058448	0.0669872	NFIB
txndc17	687.579	-0.361717	0.131235	-2.75626	0.00584667	0.0669872	TXNDC17
gabbr1	53.113	0.645373	0.23415	2.75623	0.00584711	0.0669872	GABBR1
prlr	250.01	0.477007	0.173075	2.75607	0.0058501	0.0669872	PRLR
ankrd50	149.024	0.529567	0.192199	2.7553	0.00586378	0.0670928	ANKRD50
bsnd	4.48026	-2.5731	0.934582	-2.75321	0.00590137	NA	BSND
LOC107382657	380.835	-0.592448	0.215195	-2.75307	0.00590393	0.0674752	KLF6
sfxn2	1076.38	-0.42978	0.156116	-2.75295	0.00590615	0.0674752	SFXN2
tspan13	222.597	-1.2698	0.461546	-2.75119	0.00593794	0.0677666	TSPAN13
LOC107392758	2193.89	-0.294472	0.10704	-2.75104	0.00594065	0.0677666	SEC23B
LOC107375074	415.506	-0.467288	0.169908	-2.75024	0.00595514	0.0678504	GNPDA1
slc6a20	119.342	0.712636	0.259142	2.74998	0.00595982	0.0678504	SLC6A20
angel2	210.96	0.340671	0.123885	2.74989	0.00596151	0.0678504	ANGEL2
gtf3c3	122.495	0.456274	0.165972	2.7491	0.00597595	0.0679635	GTF3C3
gfpt1	1526.27	0.502217	0.182779	2.74767	0.00600207	0.0681746	GFPT1
LOC107379780	10.2078	1.30514	0.475013	2.74759	0.00600356	0.0681746	SAE1
LOC107394796	676.198	-0.32456	0.118176	-2.74641	0.0060251	0.0683184	UBP1
axin2	32.7559	0.876576	0.319173	2.7464	0.00602529	0.0683184	AXIN2
rictor	319.148	-0.475188	0.173083	-2.74543	0.00604315	0.0684693	RICTOR
kdm2a	200.14	0.287306	0.104664	2.74502	0.00605066	0.0685029	KDM2A
LOC107377153	17.8225	1.56674	0.571118	2.74329	0.00608267	0.0688137	SLC12A3
ilf2	876.434	0.268402	0.0978606	2.7427	0.00609369	0.0688866	ILF2
LOC107373448	2674.59	-0.255777	0.0933217	-2.74081	0.00612889	0.0692325	NA
pif1	45.2423	-0.584264	0.213247	-2.73985	0.00614677	0.0693393	PIF1
bysl	272.802	0.391291	0.142817	2.73981	0.00614754	0.0693393	BYSL
LOC107393358	16.401	-1.20136	0.438584	-2.73918	0.00615926	0.0693766	KRT17
ywhaq	819.683	0.442833	0.161671	2.7391	0.00616078	0.0693766	YWHAB
LOC107375227	41.5137	-0.945522	0.345221	-2.73889	0.00616466	0.0693766
LOC107375261	206.432	-0.373513	0.136445	-2.73746	0.00619165	0.0696283	CCDC149
LOC107391999	458.554	0.351107	0.128289	2.73684	0.00620327	0.0696915	ADCK3
vegfa	650.997	0.390407	0.142658	2.73667	0.00620652	0.0696915	VEGFA
LOC107378135	1295.96	-0.316681	0.115768	-2.73548	0.00622895	0.0698562	CLIC5
LOC107389361	57.8826	-0.579279	0.211787	-2.73519	0.00623433	0.0698562	TMTC2
LOC107396027	194.967	0.428426	0.15665	2.73493	0.00623935	0.0698562	BRMS1L
LOC107389053	243.641	0.370976	0.135645	2.73491	0.00623972	0.0698562
bahcc1	249.911	0.335526	0.122723	2.734	0.00625701	0.0699977	BAHCC1
sc5d	1118.32	0.572991	0.209637	2.73325	0.00627121	0.0700571	SC5D
bloc1s2	653.247	-0.350836	0.12836	-2.73323	0.00627162	0.0700571	BLOC1S2
LOC107397097	1614.55	-0.404941	0.148178	-2.73281	0.00627967	0.070095	FMO5
tomm40	254.183	0.340816	0.124787	2.73119	0.00631061	0.0703883	TOMM40
LOC107390372	2753.19	0.373878	0.13696	2.72984	0.00633654	0.0705431	SLC16A1
LOC107376973	28306.7	-0.193198	0.0707746	-2.72976	0.00633797	0.0705431	COL8A2
LOC107382034	8.15898	1.70579	0.624892	2.72973	0.00633853	0.0705431	ASTL
vstm2a	11.0693	1.63415	0.598719	2.72941	0.00634482	0.070561	VSTM2A
kiaa1217	235.81	0.383224	0.14045	2.72855	0.00636135	0.0706926	KIAA1217
LOC107395528	26.423	-0.887112	0.325187	-2.72801	0.00637179	0.0707564	KLHL32
bag3	595.069	-0.447887	0.164226	-2.72726	0.00638633	0.070837	BAG3
LOC107378789	39.5745	0.764442	0.280308	2.72715	0.00638845	0.070837	RSPO3
LOC107395621	283.877	0.336562	0.123424	2.72687	0.00639379	0.0708441	SLC6A4
LOC107386458	588.596	0.249549	0.0915252	2.72656	0.00639992	0.0708599	SPTBN1
jmjd8	48.3182	0.874611	0.320832	2.72607	0.0064093	0.0708943	JMJD8
plekha1	63.4093	0.441571	0.16199	2.72591	0.00641244	0.0708943	PLEKHA1
zfyve26	187.885	-0.472162	0.173265	-2.72508	0.00642857	0.0710203	ZFYVE26
urb2	90.4076	0.78084	0.286564	2.72484	0.00643325	0.0710203	URB2
dnajc10	336.444	0.294099	0.107954	2.72431	0.00644365	0.0710433	DNAJC10
LOC107393740	35.2166	-1.0564	0.387793	-2.72414	0.00644687	0.0710433	ADRB1
cyhr1	305.863	-0.369928	0.135803	-2.72401	0.00644948	0.0710433	CYHR1
top3b	103.896	0.486427	0.178626	2.72316	0.00646604	0.0710945	TOP3B
sult6b1	2597.16	-0.216675	0.0795686	-2.72312	0.00646694	0.0710945	SULT6B1
sod1	12282.8	-0.293551	0.107809	-2.72288	0.00647152	0.0710945	SOD1
LOC107383886	13.7688	1.47802	0.54283	2.72281	0.006473	0.0710945	CACNA1E
vti1b	355.025	-0.283289	0.104076	-2.72195	0.00648972	0.0712263	VTI1B
LOC107379157	13.4244	1.344	0.493895	2.72121	0.00650425	0.0713338	HES2
npm3	235.095	0.461612	0.16966	2.72081	0.00651222	0.0713691	NPM3
LOC107387188	3.94816	-2.68544	0.98758	-2.71921	0.00654379	NA	NA
hspb1	105.877	-0.84811	0.311898	-2.71919	0.0065442	0.071653	HSPB1
parp3	34.6998	-0.744516	0.273866	-2.71854	0.00655707	0.071653	PARP3
itfg1	785.416	-0.266566	0.098062	-2.71835	0.00656093	0.071653	ITFG1
LOC107389506	41.2775	1.31585	0.484098	2.71815	0.00656483	0.071653	FTH1
LOC107395982	261.025	0.337678	0.124236	2.71804	0.00656703	0.071653	ZNF292
LOC107387934	386.473	0.345321	0.127056	2.71786	0.00657046	0.071653	ERBB2
LOC107388486	275.181	-0.460939	0.169599	-2.71782	0.0065714	0.071653	PNPLA8
LOC107387496	9278.52	-0.218671	0.0804791	-2.71711	0.0065855	0.0717548	LIPA
hspa12b	114.782	0.411113	0.151338	2.71652	0.00659717	0.07183	HSPA12B
mad1l1	128.962	0.436061	0.160546	2.71612	0.00660529	0.0718665	MAD1L1
LOC107372581	15.8732	-1.10324	0.406219	-2.71587	0.00661015	0.0718675
gosr2	667.454	-0.398128	0.146644	-2.71492	0.00662911	0.0720216	GOSR2
pdcd6	637.148	-0.492601	0.181482	-2.71432	0.00664113	0.0721003	PDCD6
LOC107393768	2.83849	2.26688	0.835317	2.71379	0.00665179	NA	ITGA8
farsa	892.112	0.2959	0.109043	2.7136	0.00665561	0.0722054	FARSA
echdc3	658.437	-0.393124	0.144899	-2.71309	0.00666583	0.0722643	ECHDC3
LOC107375402	633.565	0.293529	0.108214	2.71248	0.00667819	0.0723462	ALDH18A1
mdn1	168.432	0.593239	0.218759	2.71184	0.00669112	0.0724342	MDN1
phf11	194.281	0.384839	0.141981	2.71049	0.00671831	0.0726764	PHF11
LOC107379790	1022.02	-0.399045	0.147261	-2.70978	0.00673281	0.0727385	KCNK6
LOC107383780	13.297	-1.57877	0.582629	-2.70973	0.00673371	0.0727385	NA
slc26a1	279.941	0.411295	0.151886	2.70792	0.00677065	0.0730851	SLC26A2
slc31a1	4643.43	-0.255079	0.0942378	-2.70676	0.00679441	0.0732891	SLC31A1
LOC107377411	29.7121	-0.958149	0.354117	-2.70574	0.00681519	0.0734607	ABCA1
robo1	517.538	-0.372745	0.13788	-2.70341	0.00686329	0.073887	ROBO1
LOC107377033	165.218	0.373199	0.138051	2.70334	0.00686455	0.073887	RBM4
myo5b	130.415	0.57858	0.214098	2.70241	0.00688392	0.0740427	MYO5B
LOC107389248	100.347	-0.579721	0.214632	-2.701	0.00691304	0.0743029
LOC107395169	102.484	0.455998	0.16893	2.69933	0.00694795	0.0745717	CPT1A
isca2	859.081	-0.33034	0.122384	-2.69922	0.0069502	0.0745717	ISCA2
kdr	334.517	0.401136	0.148644	2.69864	0.00696229	0.0745717	KDR
pogz	120.9	0.441868	0.16374	2.69859	0.00696331	0.0745717	POGZ
syncrip	491.274	0.464065	0.171972	2.69849	0.00696553	0.0745717	SYNCRIP
LOC107376188	742.863	-0.45984	0.170413	-2.69838	0.00696774	0.0745717	SYNGR1
LOC107396450	683.447	1.09162	0.404761	2.69694	0.00699807	0.0747951	PLA2G1B
arap1	1300.8	-0.427247	0.158421	-2.69691	0.00699854	0.0747951	ARAP1
naa35	268.338	0.403813	0.149834	2.69507	0.00703731	0.0751561	NAA35
msh2	25.8159	0.837005	0.310611	2.6947	0.00704513	0.0751863	MSH2
otub2	967.956	-0.251893	0.0935053	-2.69389	0.00706244	0.0753177	OTUB2
ccdc124	1231.32	-0.230297	0.0855183	-2.69295	0.0070822	0.075475	CCDC124
srebf2	585.806	0.958388	0.355966	2.69236	0.00709492	0.0755571	SREBF2
lmo7	565.63	0.334291	0.124182	2.69194	0.00710369	0.0755971	LMO7
api5	418.253	0.334309	0.124225	2.69116	0.00712036	0.075721	API5
LOC107372503	3.45116	-2.94577	1.0949	-2.69045	0.00713555	NA	GPR21
LOC107393068	71.9369	-0.570462	0.21205	-2.69023	0.00714025	0.075879	MYLK4
LOC107392443	20.3432	-1.18973	0.442386	-2.68936	0.00715901	0.0760047	NA
znf646	20.3859	-1.02748	0.382105	-2.68901	0.0071664	0.0760047	ZNF208
LOC107394533	354.971	0.364315	0.135487	2.68892	0.0071684	0.0760047	CRAT
dctn4	767.622	-0.240327	0.0893828	-2.68874	0.00717226	0.0760047	DCTN4
l2hgdh	143.814	-0.353112	0.131355	-2.68822	0.00718339	0.076063	L2HGDH
slc25a36	2951.93	-0.584917	0.21762	-2.68779	0.00719261	0.076063	SLC25A36
ass1	960.723	-0.450277	0.167531	-2.68772	0.00719412	0.076063	ASS1
LOC107378494	47.9525	0.676143	0.251604	2.68733	0.00720266	0.076063	NA
LOC107391340	14144.1	-0.283236	0.105397	-2.68731	0.00720299	0.076063	KRT8
pawr	271.462	0.474679	0.176666	2.68687	0.00721243	0.0761093	PAWR
phyhd1	11842.8	-0.283906	0.105687	-2.68628	0.00722515	0.0761383	PHYHD1
cep104	611.033	-0.248784	0.092613	-2.68628	0.00722528	0.0761383	CEP104
LOC107379750	26.4922	0.814704	0.30334	2.68578	0.00723612	0.0761992	THEM4
LOC107397260	391.625	0.439304	0.163785	2.68219	0.00731409	0.0769211	IL6R
LOC107390851	278.054	0.54928	0.20479	2.68216	0.00731488	0.0769211	G6PD
cirbp	16251.4	0.271089	0.101087	2.68172	0.00732437	0.0769258	CIRBP
tspan3	2063.56	-0.358584	0.133717	-2.68167	0.00732553	0.0769258	TSPAN3
tmem50a	1097.15	-0.230703	0.0860428	-2.68126	0.00733463	0.0769677	TMEM50A
LOC107378274	85.4254	-0.797825	0.297636	-2.68054	0.00735043	0.0770628	KCNJ2
LOC107380987	215.011	0.41631	0.155325	2.68025	0.0073568	0.0770628	ABCB11
LOC107378357	170.898	-0.591734	0.220784	-2.68014	0.00735904	0.0770628	ICAM5
LOC107376463	2.21964	-4.08431	1.52408	-2.67985	0.00736544	NA	NA
LOC107378819	107.208	-0.513451	0.191735	-2.67792	0.00740816	0.0775233	NA
LOC107392209	22.9229	-0.974505	0.364073	-2.67668	0.00743564	0.0777568	MSRA
pkd1l1	1548.61	0.495631	0.185247	2.67552	0.00746136	0.077953	PKD1L1
LOC107375879	292.554	-0.656269	0.2453	-2.67537	0.00746474	0.077953	SLC16A12
slc8a1	23.6219	1.23968	0.463669	2.67363	0.0075035	0.0783035	SLC8A1
flcn	379.565	-0.501373	0.187554	-2.67322	0.00751268	0.078345	FLCN
LOC107378285	238.341	0.387676	0.145041	2.67286	0.00752072	0.0783746	EPN3
bri3	1465.7	-0.293093	0.109674	-2.67242	0.00753073	0.0784248	BRI3
LOC107372965	3399.18	0.231748	0.0867614	2.6711	0.00756029	0.0786782	H3F3A
LOC107379239	3152.91	-0.224688	0.0841403	-2.6704	0.00757614	0.0787887	TPM1
LOC107382419	304.601	-0.415906	0.155765	-2.67008	0.00758321	0.0788079	NA
LOC107375902	35.3819	0.786039	0.294478	2.66927	0.00760168	0.0789454	CDH5
haao	10973.7	-0.230281	0.08629	-2.66869	0.00761472	0.0789784	HAAO
lcn2	8612.39	0.344003	0.128905	2.66865	0.00761562	0.0789784	AMBP
LOC107377224	33.2323	-1.34693	0.504816	-2.66816	0.00762669	0.0789784	RAMP1
gpr137c	345.021	-0.388325	0.145548	-2.66802	0.00762988	0.0789784	GPR137B
marco	244.086	0.697715	0.261515	2.66797	0.00763107	0.0789784	MARCO
LOC107378240	26.4021	0.751038	0.281592	2.66712	0.00765052	0.0791253	MGAT2
gns	24.0003	-1.25532	0.470756	-2.6666	0.00766231	0.0791929	GNS
LOC107384397	775.014	0.308322	0.115637	2.66628	0.00766955	0.0792134	KANK4
cluh	383.377	0.515689	0.193487	2.66524	0.0076934	0.0794053	CLUH
LOC107392936	65.0843	-0.730025	0.273954	-2.66477	0.00770402	0.0794606	AP1M1
LOC107396547	9.44881	-1.55612	0.58403	-2.66445	0.00771135	0.0794818	NA
chtf8	40.4839	0.563057	0.211341	2.66421	0.007717	0.0794857
mgst3	2292.39	-0.240416	0.090254	-2.66377	0.00772702	0.0795344	MGST3
cog8	667.421	-0.220806	0.0829149	-2.66304	0.00774377	0.0796	COG8
isyna1	25.7896	1.05789	0.397279	2.66285	0.00774825	0.0796	ISYNA1
gapdh	109976	-0.232187	0.0871965	-2.66281	0.00774923	0.0796	GAPDH
LOC107374238	6.71522	1.63282	0.613319	2.66227	0.00776167	NA	RHOQ
LOC107392507	6.17356	2.09935	0.78872	2.66172	0.0077743	NA	ARID1B
LOC107390783	1524.93	-1.24961	0.469611	-2.66094	0.00779234	0.0799883	EPS8L3
LOC107394321	851.34	-0.368933	0.138677	-2.66038	0.00780528	0.0800665	ERAP1
lgi3	5.71756	-2.00637	0.75425	-2.66009	0.00781199	NA	LGI3
pidd1	18.7814	0.945976	0.355669	2.65971	0.00782087	0.0801718	PIDD1
LOC107396071	155.368	1.14761	0.431659	2.65861	0.00784641	0.0803523	ASTL
LOC107390545	5.75524	2.46125	0.925784	2.65856	0.00784763	NA	TRIM55
LOC107391063	700.829	-0.458138	0.172331	-2.65848	0.00784945	0.0803523	SSUH2
csgr12h16orf91	79.6944	0.820848	0.3088	2.65818	0.00785629	0.0803523	C16orf91
LOC107381236	96017.7	-0.444751	0.167334	-2.65787	0.00786371	0.0803523	B2M
actr2	2794.77	-0.20807	0.0782863	-2.65781	0.00786513	0.0803523	ACTR2
mis18bp1	5.31241	1.91961	0.722267	2.65775	0.00786637	NA	MIS18BP1
cpn1	377.353	0.31792	0.119639	2.65733	0.00787621	0.080411	CPN1
cpb2	10097.7	-0.221979	0.0835912	-2.65554	0.00791826	0.0807856	CPB2
ankrd13c	330.966	0.397094	0.149556	2.65516	0.00792708	0.0808208	ANKRD13C
LOC107392101	30.6145	-1.45849	0.54947	-2.65435	0.00794613	0.0809602	GADD45G
pigh	537.524	-0.416495	0.156976	-2.65323	0.00797246	0.0811526	PIGH
LOC107396593	67.2659	0.610292	0.23003	2.65309	0.00797577	0.0811526	NA
LOC107384547	313.197	0.331219	0.124972	2.65035	0.00804076	0.0817586	ATP1B1
acss1	582.201	-0.391355	0.147689	-2.64986	0.00805259	0.0818237	ACSS1
LOC107392654	826.696	0.281161	0.106189	2.64773	0.00810346	0.082285	HNRNPM
m6pr	790.399	-0.340611	0.128679	-2.64697	0.00812155	0.0823646	M6PR
pgk1	7056	0.305185	0.115297	2.64695	0.00812222	0.0823646	PGK 1.00
alkbh5	846.361	0.24315	0.0918835	2.64628	0.0081382	0.0824712	ALKBH5
srp72	1480.06	0.469366	0.177417	2.64555	0.00815588	0.0825947	SRP72
LOC107383562	61154.7	-0.380659	0.143906	-2.6452	0.00816433	0.0826248	AMY2A
zdhhc24	112.944	-0.476593	0.180244	-2.64415	0.0081896	0.0828047	ZDHHC24
LOC107390286	37.6466	0.753214	0.284892	2.64386	0.00819677	0.0828047	ITGB2
susd2	83.7286	-0.968304	0.366258	-2.64378	0.00819859	0.0828047	SUSD2
lrrc17	17.155	1.12347	0.425258	2.64185	0.0082455	0.0831153	LRRC17
LOC107394066	7748.81	0.74495	0.281988	2.64178	0.00824717	0.0831153	HIST1H1A
LOC107392087	341.412	0.419083	0.158644	2.64166	0.00825004	0.0831153	SPTBN1
LOC107391671	75.4662	-0.578191	0.218879	-2.64161	0.00825141	0.0831153
msl2	57.7177	0.631866	0.239289	2.6406	0.00827597	0.083307	MSL2
commd9	1131.21	-0.363133	0.137541	-2.64019	0.00828601	0.083318	COMMD9
fam83d	230.548	-0.317044	0.120088	-2.6401	0.00828812	0.083318	FAM83D
mapre3	131.423	-0.429073	0.16257	-2.63931	0.00830752	0.0834092	MAPRE3
pdha1	798.018	0.286614	0.108602	2.63912	0.00831205	0.0834092	PDHA1
ghr	385.198	-0.39267	0.148792	-2.63905	0.0083138	0.0834092	GHR
LOC107387855	9.00044	1.53687	0.582652	2.63771	0.00834679	0.0836845	ZNF385B
LOC107395914	4.72689	2.23313	0.846781	2.63719	0.00835948	NA	NA
gtf2a2	192.621	-0.403797	0.153141	-2.63678	0.00836979	0.0837991	GTF2A2
LOC107376574	42.7112	0.805995	0.305689	2.63665	0.00837284	0.0837991	ZBED6
rpl18a	51971.4	0.27323	0.103631	2.63657	0.0083749	0.0837991	RPL18A
LOC107373221	121.548	0.407722	0.154713	2.63535	0.00840513	0.0840457	ZNF518A
twf1	1315.59	-0.217554	0.0825785	-2.63451	0.00842581	0.0841967	TWF1
LOC107386979	175.072	0.572143	0.21722	2.63393	0.00844017	0.0842583	SLC7A1
LOC107378698	22.551	0.878732	0.333635	2.63381	0.00844317	0.0842583	NA
psmb4	3174.13	-0.178407	0.0677485	-2.63338	0.00845405	0.0843111	PSMB4
atp6v0a1	529.981	-0.241745	0.0918279	-2.63259	0.00847372	0.0844513	ATP6V0A1
LOC107393103	535.264	0.392865	0.149274	2.63185	0.00849225	0.0845801	ILF3
tex261	947.212	-0.235481	0.0895677	-2.62908	0.00856153	0.0852138	TEX261
LOC107388848	555.488	-0.254629	0.0968655	-2.62869	0.00857152	0.0852569	PPP6R2
eaf2	661.183	-0.292981	0.111474	-2.62825	0.0085826	0.0853108	EAF1
sh3bgr	673.727	-0.438582	0.166977	-2.6266	0.00862418	0.0856545	SH3BGRL
fam102b	64.3204	-0.445788	0.169731	-2.62643	0.00862855	0.0856545	FAM102B
LOC107378311	653.664	0.324482	0.123577	2.62574	0.00864613	0.0857344	SLC27A1
naa10	2980.79	-0.312999	0.11921	-2.62562	0.00864902	0.0857344	NAA10
LOC107381853	7.89702	-1.77734	0.677059	-2.62509	0.00866272	0.0857344	NA
LOC107391328	213.479	-0.445386	0.169668	-2.62504	0.00866396	0.0857344	CHCHD6
LOC107375507	26.6979	-1.21839	0.464181	-2.62481	0.00866962	0.0857344	CYP17A1
LOC107373608	119.188	0.431371	0.164346	2.62477	0.00867073	0.0857344	TCF20
bloc1s1	943.947	-0.438162	0.166969	-2.6242	0.00868518	0.085821	BLOC1S1
LOC107384617	432.842	-0.369605	0.140883	-2.6235	0.00870321	0.0859217	BCO1
cldn5	187.022	0.958557	0.365422	2.62315	0.008712	0.0859217	CLDN5
sass6	60.095	-0.685927	0.261518	-2.62287	0.00871922	0.0859217	SASS6
LOC107378500	3650.52	-0.384919	0.146758	-2.6228	0.00872093	0.0859217	LNX2
LOC107394985	190.253	-0.383918	0.146383	-2.62269	0.00872389	0.0859217	MAZ
lmnb1	57.4482	0.798315	0.304447	2.62218	0.00873688	0.0859935	LMNB1
pla2g12a	894.837	-0.274081	0.104548	-2.62158	0.00875232	0.0860892	PLA2G12A
hsd17b4	3005.87	-0.22831	0.0871056	-2.62107	0.00876546	0.0861622	HSD17B4
dynlrb1	1799.84	-0.208343	0.0795224	-2.61992	0.008795	0.0863881	DYNLRB1
tpp1	80.4364	0.559787	0.213681	2.61973	0.0087999	0.0863881	TPP1
g3bp1	264.835	0.468096	0.178814	2.61778	0.0088503	0.0868263	G3BP1
nudt18	32.9195	-0.881134	0.336642	-2.61742	0.00885973	0.0868622	NUDT18
LOC107390469	628.969	1.22687	0.468872	2.61663	0.00888021	0.0870065	TNFRSF9
LOC107395976	404.768	-0.30892	0.11808	-2.61619	0.00889176	0.0870484	GNPAT
srd5a3	191.035	-0.482823	0.184565	-2.616	0.00889655	0.0870484	SRD5A3
cd63	6696.52	-0.261819	0.100091	-2.6158	0.00890183	0.0870484	CD63
tep1	585.997	-0.292996	0.112037	-2.61518	0.00891806	0.0871506	TEP1
LOC107376133	20342.8	-0.254856	0.0974844	-2.61432	0.00894042	0.0873125
fam13a	2554.33	-0.580905	0.222288	-2.61329	0.00896742	0.0875057	FAM13A
ppp4r2	116.598	0.468583	0.179319	2.61313	0.00897182	0.0875057	PPP4R2
LOC107377767	61.5313	-0.690434	0.264277	-2.61255	0.00898708	0.0875979	SAMD12
ogt	1523.53	0.208586	0.0798532	2.61212	0.00899818	0.087646	OGT
gulp1	2652.41	-0.221675	0.0848708	-2.61192	0.00900365	0.087646	GULP1
LOC107387610	12.6021	3.2079	1.22877	2.61066	0.00903665	0.0878055	NA
mta3	104.474	-0.455711	0.174558	-2.61065	0.00903701	0.0878055	MTA3
ubqln4	1286.97	-0.282767	0.108322	-2.61042	0.00904318	0.0878055	UBQLN4
mcm4	24.5598	1.1712	0.448664	2.61041	0.00904334	0.0878055	MCM4
rras	172.945	0.646794	0.247797	2.61018	0.0090495	0.0878087	RRAS
LOC107380361	96.9944	0.552449	0.211679	2.60984	0.00905837	0.0878382	CCDC64
LOC107379040	82.1331	-0.713362	0.273359	-2.60962	0.00906437	0.087839	GABBR2
LOC107376715	419.134	0.290266	0.111244	2.60926	0.00907372	0.087839	CSDE1
LOC107385242	71.7556	-0.751402	0.287984	-2.60918	0.00907594	0.087839	GRIK2
gabpa	1010.69	-0.31716	0.121581	-2.60863	0.00909066	0.0878887	GABPA
LOC107382397	66.4226	0.48742	0.186863	2.60844	0.00909572	0.0878887	ATP6V0E1
nudt21	352.156	0.314776	0.120684	2.60828	0.00909996	0.0878887	NUDT21
snx2	858.335	-0.295615	0.113345	-2.60811	0.00910441	0.0878887	SNX2
ern1	368.308	0.33059	0.126812	2.60693	0.00913571	0.0880809	ERN 1.00
atg4d	428.311	-0.297852	0.114254	-2.60692	0.009136	0.0880809	ATG4D
LOC107381705	10.0395	1.32003	0.506474	2.60631	0.00915224	0.0881287	GIMAP5
LOC107382662	417.269	-0.275916	0.105875	-2.60606	0.00915917	0.0881287	WDR37
preb	1528.19	-0.197614	0.0758338	-2.60588	0.00916399	0.0881287	PREB
rnf13	734.12	-0.303787	0.116578	-2.60586	0.00916435	0.0881287	RNF13
zdhhc3	135.285	-0.350037	0.13439	-2.60464	0.00919716	0.0883745	ZDHHC3
LOC107386556	54.8051	0.672858	0.258347	2.60447	0.00920164	0.0883745	ZNF235
fuca2	1472.54	-0.310661	0.119303	-2.60397	0.00921506	0.0884469	FUCA2
LOC107380401	49.8279	-0.700917	0.269197	-2.60373	0.00922147	0.0884522	NA
LOC107372376	917.612	-0.569306	0.218742	-2.60263	0.00925106	0.0886795	TNC
LOC107383970	540407	-0.298364	0.114686	-2.60159	0.00927934	0.0888941	LTF
LOC107378924	94.7399	0.653581	0.251259	2.60122	0.00928916	0.0889316	SLC52A3
iqgap2	4467.09	-0.297277	0.114314	-2.60053	0.00930788	0.0890542	IQGAP1
LOC107392602	27753.7	-0.315567	0.121362	-2.60022	0.00931644	0.0890796	ADH5
LOC107387514	119.255	0.580749	0.223408	2.5995	0.00933602	0.0892102	PHYHIPL
itga1	74.6467	0.419723	0.161491	2.59904	0.00934848	0.0892727	ITGA1
prim1	57.317	0.56088	0.215857	2.59838	0.0093664	0.0893872	PRIM1
eml5	26.7186	0.768686	0.295863	2.59812	0.00937361	0.0893993	EML5
LOC107380026	443.687	0.288512	0.111085	2.59722	0.00939804	0.0895578	HMGB1
abce1	938.946	0.273285	0.105228	2.59708	0.00940211	0.0895578	ABCE1
LOC107393351	1052.81	-0.333753	0.128529	-2.59671	0.00941201	0.0895954	RAB11B
LOC107381902	3.47778	-2.92817	1.12818	-2.59548	0.0094459	NA	NA
LOC107382058	9172.5	-0.352298	0.13579	-2.59443	0.00947471	0.0901354	CTSD
LOC107387116	87.582	0.557048	0.214736	2.59411	0.0094837	0.0901639	RSF1
tcirg1	707.706	-0.404961	0.156163	-2.5932	0.00950869	0.0903261	ATP6V0A2
LOC107387421	376.927	0.309992	0.119547	2.59306	0.00951275	0.0903261
LOC107376186	2.6965	-3.7606	1.45045	-2.59271	0.00952239	NA	PRPSAP2
LOC107373095	34.0297	0.935385	0.360941	2.59152	0.00955541	0.0906741
nit1	202.078	-0.526931	0.203427	-2.59027	0.0095902	0.0909469	NIT1
LOC107377144	2291.61	-0.354244	0.136775	-2.58998	0.00959807	0.0909599	NDRG2
bloc1s6	196.454	-0.531064	0.205061	-2.58978	0.00960363	0.0909599	BLOC1S6
LOC107374000	2347.72	0.217545	0.0840147	2.58937	0.00961518	0.091012	CYP4V2
LOC107384706	117.628	0.429711	0.165977	2.58897	0.00962626	0.0910597	CD248
LOC107394269	284.506	-0.471455	0.182207	-2.58747	0.0096685	0.0914019	PI4KA
LOC107396282	698.609	0.280693	0.108511	2.58677	0.0096879	0.0915119	CLINT1
tmem47	258.862	0.433948	0.167776	2.58647	0.00969659	0.0915119	TMEM47
rnf5	4469.23	-0.363664	0.140606	-2.5864	0.00969836	0.0915119	RNF5
LOC107378160	5759.9	-0.588181	0.227462	-2.58584	0.0097141	0.0915556	MID1IP1
ccdc77	26.1767	0.679899	0.262935	2.58581	0.00971514	0.0915556	CCDC77
LOC107390776	6.31968	1.63659	0.632994	2.58548	0.00972438	NA	NA
hsdl2	4072.9	0.320342	0.123916	2.58515	0.00973363	0.0916726	HSDL2
aldh6a1	7488.09	-0.169982	0.06576	-2.58488	0.0097413	0.0916875	ALDH6A1
masp2	3069.72	-0.246872	0.0955448	-2.58383	0.00977092	0.0919089	MASP1
LOC107383585	153.831	-0.380291	0.147199	-2.58352	0.00977984	0.0919354	CTD-2207O23.3
LOC107390475	1707.07	-0.266077	0.103031	-2.5825	0.00980873	0.0921407	CDC42
smim7	496.779	-0.320474	0.124112	-2.58214	0.00981891	0.0921407	CTC-429P9.4
LOC107379425	468.711	-0.460839	0.178477	-2.58207	0.00982101	0.0921407	ARHGEF5
efhc1	8.43142	1.37247	0.53159	2.58182	0.00982812	0.0921407	EFHC1
LOC107387969	72.7736	0.738245	0.285978	2.58147	0.00983801	0.0921407
LOC107388683	38.2295	-1.68458	0.65257	-2.58146	0.00983837	0.0921407	FADS2
ptcd3	1454.3	-0.269295	0.104371	-2.58016	0.00987546	0.0924306	PTCD3
LOC107391113	136.52	0.43133	0.167204	2.57966	0.00988979	0.0924823	DLGAP4
LOC107395673	2305.52	-0.21804	0.0845267	-2.57954	0.00989326	0.0924823	CAPZA2
LOC107385621	78.3769	0.661376	0.256496	2.5785	0.00992301	0.0927029	CNPY2
LOC107377373	2.12787	2.78096	1.07867	2.57813	0.00993357	NA	NA
LOC107393949	9.82289	-1.43824	0.557978	-2.5776	0.009949	0.0928778	NA
hibch	857.486	-0.300943	0.116768	-2.57727	0.00995847	0.0928778	HIBCH
stx18	104.617	0.458648	0.177963	2.57721	0.00996022	0.0928778	STX18
LOC107394137	36.3392	0.651833	0.252984	2.57658	0.00997824	0.0929883	PLPP1
adamts13	321.949	0.421475	0.163629	2.5758	0.0100008	0.093141	ADAMTS13
pamr1	186.525	-0.497205	0.193104	-2.5748	0.0100298	0.0933531	PAMR1
hp1bp3	1219.93	0.218259	0.0847845	2.57427	0.0100451	0.0933913	HP1BP3
LOC107378342	668.568	-0.291627	0.113287	-2.57423	0.0100463	0.0933913	RDH8
LOC107396996	34.0186	-0.756009	0.293754	-2.57361	0.0100643	0.0935016	CPZ
LOC107386618	56.8226	0.615752	0.239484	2.57116	0.0101358	0.0941074	TMEM88
pum3	211.124	0.345559	0.134417	2.5708	0.0101463	0.0941183	PUM3
trmt6	77.4039	0.567558	0.22078	2.5707	0.0101495	0.0941183	TRMT6
slc7a3	416.439	0.591785	0.230323	2.56937	0.0101883	0.0944204	SLC7A3
LOC107394779	4.34834	-2.88872	1.12441	-2.56909	0.0101965	NA	GPR12
spry1	310.846	0.340761	0.132646	2.56896	0.0102004	0.0944748	SPRY1
LOC107381377	59.0869	-0.574852	0.223793	-2.56868	0.0102087	0.0944778	LARGE
LOC107387955	8.3428	-1.56119	0.607817	-2.56852	0.0102133	0.0944778	ADPRH
cp	2140.19	0.421503	0.164152	2.56776	0.0102359	0.0946285	CP
LOC107386034	623.079	-0.282497	0.110034	-2.56736	0.0102477	0.0946796	TOR2A
LOC107389497	8.54826	1.08347	0.422096	2.56689	0.0102617	0.0947506	SYT1
LOC107386102	191.347	-0.483179	0.188271	-2.56641	0.0102758	0.0947744	ZNF345
LOC107373362	163.954	0.9791	0.381511	2.56637	0.0102768	0.0947744
pbxip1	553.2	0.323281	0.126088	2.56392	0.0103496	0.0953875	PBXIP1
LOC107375655	595.136	-0.33788	0.131815	-2.56329	0.0103687	0.0955047	TMEM42
pex5	805.994	0.28294	0.110408	2.56267	0.0103872	0.0955982	PEX5
jarid2	84.2108	0.627742	0.244971	2.56252	0.0103915	0.0955982	JARID2
pex19	443.029	0.264941	0.103474	2.56045	0.0104538	0.0961121	PEX19
topaz1	102.439	-0.603932	0.23593	-2.55979	0.0104736	0.0962358	TOPAZ1
LOC107396576	403.687	-0.406896	0.158992	-2.55922	0.0104907	0.0963337	HBEGF
bri3bp	299.874	-0.272656	0.106571	-2.55844	0.0105142	0.0964677	BRI3BP
ncor1	1067.77	0.554895	0.216898	2.55832	0.010518	0.0964677	NCOR1
upp2	22748.4	-0.407388	0.159308	-2.55724	0.0105506	0.0967077	UPP2
LOC107378369	3.11195	3.19263	1.24859	2.55699	0.0105581	NA	HBZ
LOC107378622	2463.55	0.805746	0.315241	2.55597	0.0105893	0.09699	PRSS1
ids	725.581	-0.312632	0.122322	-2.5558	0.0105943	0.09699	IDS
pds5b	324.25	0.237928	0.0931395	2.55453	0.0106332	0.0972866	PDS5B
LOC107375693	100.126	-0.615089	0.240886	-2.55344	0.0106665	0.0975322	NA
LOC107376275	79.2377	-0.832213	0.326012	-2.55271	0.0106889	0.0976408	NA
LOC107385327	120.12	-1.63258	0.639569	-2.55263	0.0106913	0.0976408	SOAT2
LOC107389235	4.15595	-2.40526	0.942557	-2.55184	0.0107155	NA	PPFIBP1
manba	883.149	-0.421836	0.165387	-2.55059	0.010754	0.0981538	MANBA
nfkb1	151.545	0.467987	0.183515	2.55012	0.0107685	0.0982263	NFKB1
ict1	256.788	-0.380393	0.149198	-2.54958	0.0107854	0.0982319	ICT1
LOC107393356	546.416	0.271784	0.106602	2.54952	0.0107871	0.0982319	SEMA4D
acvr1b	182.503	0.376885	0.147829	2.54947	0.0107886	0.0982319	ACVR1B
strn3	291.093	-0.352618	0.138331	-2.5491	0.0108003	0.0982785	STRN4
LOC107396749	932.665	0.356859	0.140021	2.54861	0.0108152	0.0983293	RASGEF1B
kras	1403.43	-0.275721	0.10819	-2.54849	0.0108189	0.0983293	KRAS
tmem209	281.264	0.432712	0.169846	2.54768	0.0108443	0.0985004	TMEM209
htra1	108.776	0.815646	0.320209	2.54723	0.0108582	0.0985672	HTRA1
wwox	147.51	-0.504052	0.197913	-2.54684	0.0108703	0.0986182	WWOX
LOC107378024	5.05298	-2.40215	0.943363	-2.54637	0.010885	NA	NA
ehhadh	3424.8	-0.21207	0.0833152	-2.5454	0.0109153	0.098923	EHHADH
LOC107381489	89.5749	0.540897	0.212505	2.54534	0.010917	0.098923	EMILIN1
LOC107397256	169.354	-1.36425	0.536218	-2.5442	0.0109527	0.0991867	RTP3
adamts1	9.65141	-1.61385	0.634423	-2.54381	0.0109652	0.0992118	ADAMTS1
entpd1	449.463	0.298813	0.117472	2.5437	0.0109687	0.0992118	ENTPD1
LOC107388918	763.528	-0.277448	0.109087	-2.54337	0.0109789	0.0992449	C16orf72
u2af2	1195.52	0.279653	0.109969	2.54303	0.0109896	0.0992823	U2AF2
jade3	116.261	0.370157	0.14564	2.54158	0.0110352	0.0996342	JADE3
atp9a	457.751	-0.28636	0.112754	-2.53969	0.0110951	0.100061	ATP9A
LOC107373146	11.7709	1.32925	0.523396	2.53967	0.0110958	0.100061	NA
tomm34	1453.26	-0.35845	0.141173	-2.53909	0.0111142	0.100167	TOMM34
LOC107380228	60.8421	-0.537536	0.211725	-2.53884	0.0111222	0.100179	TRIM3
LOC107386411	115.486	-0.453685	0.178739	-2.53826	0.0111406	0.100286	LIPH
hapln4	1.88596	-3.24007	1.27656	-2.53812	0.011145	NA	HAPLN4
LOC107386964	26.9722	-0.865885	0.34119	-2.53784	0.0111539	0.100341	FAT3
LOC107378903	11.875	-1.47768	0.582306	-2.53763	0.0111606	0.100341	FAM46A
map1a	436.013	-0.308283	0.121494	-2.53744	0.0111668	0.100341	MAP1A
ssr3	14931.1	0.236524	0.093254	2.53634	0.0112018	0.100543	SSR3
ebag9	1299.34	-0.251003	0.0989635	-2.53632	0.0112026	0.100543	EBAG9
LOC107388415	4.17878	-2.15434	0.849524	-2.53594	0.0112147	NA
plpp7	154.264	-0.411164	0.162136	-2.53592	0.0112152	0.100597	PLPP7
nt5c3a	369.124	-0.370599	0.146183	-2.53516	0.0112395	0.100754	NT5C3A
LOC107374952	3729.74	-0.310544	0.122507	-2.53491	0.0112476	0.100767	AGPAT1
fbxw12	205.294	-0.343202	0.135404	-2.53465	0.0112559	0.100781	FBXW12
srp68	702.545	0.351492	0.138827	2.53187	0.0113456	0.101472	SRP68
ddr2	31.7767	0.669886	0.264584	2.53184	0.0113465	0.101472	DDR2
LOC107376705	2.34797	-3.55908	1.40584	-2.53164	0.0113532	NA	RASD2
cep112	15.0313	1.00918	0.398824	2.5304	0.0113933	0.10183	CEP112
rpl13	78987.1	0.269679	0.106598	2.52988	0.0114102	0.101921	RPL13
LOC107376361	52.5547	1.6748	0.662244	2.52898	0.0114394	0.102085	ASRGL1
klf9	273.978	-2.00229	0.791795	-2.5288	0.0114453	0.102085	KLF9
LOC107384042	43.2846	-0.746137	0.295068	-2.52869	0.0114489	0.102085	DIP2B
LOC107372647	91.4551	-0.762198	0.301491	-2.52809	0.0114684	0.102198	RBP4
lzts2	293.583	0.416581	0.164901	2.52624	0.011529	0.102678	LZTS2
LOC107379834	318.621	-0.386711	0.153163	-2.52482	0.0115756	0.103032	NA
LOC107379419	13.2458	0.901833	0.357289	2.5241	0.0115996	0.103154	SLC2A1
trappc3	1014.85	-0.182639	0.0723613	-2.52399	0.011603	0.103154	TRAPPC3
yars	1480.19	0.445282	0.176448	2.52359	0.0116162	0.103184	YARS
ada	261.8	0.59812	0.237022	2.52348	0.0116201	0.103184	ADA
golph3	7.77011	-1.45089	0.575129	-2.52272	0.0116452	0.103346	GOLPH3
arrdc2	1789.08	-0.355765	0.141108	-2.52122	0.0116949	0.103726	ARRDC2
gm2a	543.818	-0.29099	0.115459	-2.52029	0.0117259	0.10394	GM2A
stac2	2.45287	-3.61748	1.43535	-2.52027	0.0117265	NA	STAC2
egfr	34.7443	-0.931628	0.369873	-2.51878	0.0117763	0.104313	EGFR
snrnp25	190.223	-0.38122	0.151361	-2.51861	0.0117819	0.104313	SNRNP25
LOC107388167	1068.05	-0.412011	0.163601	-2.51839	0.0117894	0.104318	RAC2
zswim6	28.1664	0.970129	0.385313	2.51777	0.0118101	0.10444	ZSWIM6
pla2g15	5947.35	0.203805	0.0809599	2.51736	0.0118238	0.104501	PLA2G15
mvk	49.9492	1.46019	0.580428	2.51571	0.0118793	0.104911	MVK
adnp2	76.9004	0.544441	0.216429	2.51557	0.0118842	0.104911	ADNP2
LOC107380762	97.4359	0.541957	0.215483	2.51509	0.0119003	0.104992	PCDH12
noc3l	111.532	0.492475	0.195845	2.51462	0.0119161	0.10507	NOC3L
LOC107372360	16.6262	1.04937	0.417407	2.51403	0.0119361	0.105184	ADGRG3
LOC107377721	138.435	0.397067	0.157963	2.51368	0.0119479	0.105227	C14orf169
LOC107387161	3017.92	-0.21472	0.0854443	-2.51299	0.0119714	0.105279	FMO4
LOC107386611	2059.17	0.264682	0.105334	2.51279	0.011978	0.105279	NPM1
lyve1	61.4484	1.46408	0.582651	2.51279	0.0119782	0.105279	LYVE1
atraid	285.017	-0.563502	0.224263	-2.51268	0.0119818	0.105279	ATRAID
serpinc1	20042.6	0.308013	0.122603	2.51229	0.0119951	0.105334	SERPINC1
LOC107388454	114.456	0.48179	0.19196	2.50985	0.0120783	0.106003	CAMK1D
LOC107384838	1.72374	-3.7067	1.47689	-2.50981	0.0120796	NA	PCBP4
LOC107388065	353.16	0.430087	0.171478	2.50812	0.0121377	0.106462	PER1
LOC107383584	565.316	-0.270405	0.107826	-2.50779	0.0121489	0.106499	RAB8B
ccbe1	1.79163	-3.74467	1.49369	-2.50698	0.0121766	NA	CCBE1
dnajc3	1137.62	0.497844	0.198639	2.50628	0.012201	0.106893	DNAJC3
atg7	358.154	-0.288486	0.115117	-2.50602	0.0122099	0.106909	ATG7
LOC107375786	16.0572	-1.40567	0.561061	-2.50537	0.0122322	0.107043	NA
LOC107374481	2.14077	-3.38019	1.3492	-2.50533	0.0122336	NA	COL6A3
LOC107376198	9635.19	0.363146	0.14501	2.50428	0.0122701	0.1072	SLC25A5
psmg3	251.843	-0.394454	0.157514	-2.50425	0.0122712	0.1072	PSMG3
LOC107389051	51.7295	0.884858	0.353355	2.50416	0.0122742	0.1072	SLC41A2
hps5	754.818	-0.386631	0.154413	-2.50387	0.0122844	0.1072	HPS5
emc10	895.961	-0.240858	0.096196	-2.50383	0.0122858	0.1072	EMC10
sptlc1	114.069	0.496448	0.198348	2.50291	0.0123175	0.107415	SPTLC1
aim1	50.3837	0.626062	0.250184	2.50241	0.0123351	0.107477	AIM1
tmed6	256.122	-1.49228	0.596363	-2.5023	0.0123389	0.107477	TMED6
LOC107385713	861.615	-0.242726	0.0970146	-2.50196	0.012351	0.10752	RAB7A
atp6ap2	731.532	-0.323261	0.129251	-2.50103	0.0123834	0.10771	ATP6AP2
lnx1	53.8789	0.54925	0.219619	2.50092	0.0123871	0.10771	LNX1
LOC107388060	2.48496	-3.00631	1.20255	-2.49994	0.0124213	NA	NA
ndufb6	1037.41	-0.271931	0.108817	-2.49897	0.0124553	0.108241	NDUFB6
LOC107393836	4.13531	-2.82988	1.13265	-2.49846	0.0124735	NA	LOXHD1
emp2	247.708	-0.386668	0.154825	-2.49745	0.012509	0.108644
LOC107388083	12.0954	-1.32155	0.529264	-2.49697	0.0125261	0.10873	SLC17A7
tango6	184.909	-0.348623	0.139684	-2.4958	0.0125673	0.10901	TANGO6
hmga2	16.7025	1.19361	0.478275	2.49565	0.0125728	0.10901	HMGA2
LOC107373406	4.95974	2.10141	0.842148	2.4953	0.0125852	NA	NA
LOC107383903	9.50247	1.75236	0.702606	2.49409	0.012628	0.109426	CELA3B
srpra	996.553	0.395413	0.158614	2.49293	0.0126694	0.109679	SRPRA
LOC107395789	556.195	0.39662	0.159102	2.49286	0.0126718	0.109679	SLC39A7
clock	771.006	-0.3722	0.149345	-2.49222	0.0126947	0.109814	CLOCK
LOC107390461	1472.13	-0.381685	0.153178	-2.49177	0.0127108	0.10989	ATP6AP1
2025-09-06	126.307	0.406419	0.163143	2.49119	0.0127317	0.110008	NA
LOC107376572	4.44898	-2.90058	1.16459	-2.49065	0.012751	NA	OCM2
ece1	744.242	0.413211	0.165958	2.48985	0.0127797	0.11034	ECE1
LOC107395994	192.015	0.44249	0.177728	2.48971	0.0127848	0.11034	GABRR2
srsf6	1082.07	0.455065	0.182826	2.48906	0.012808	0.110477	SRSF6
rnf144a	287.1	0.3261	0.131037	2.48861	0.0128243	0.110554	RNF144A
LOC107385733	241.338	0.37325	0.15002	2.488	0.0128465	0.110645	GPX1
plekhm3	69.7714	0.506296	0.203502	2.48791	0.0128494	0.110645	PLEKHM3
LOC107397332	1484.01	-0.421585	0.169529	-2.48681	0.0128896	0.110927	NA
LOC107395766	77.8425	0.647584	0.260653	2.48447	0.0129744	0.111593	PPP1R3D
pik3cb	288.315	0.418598	0.168529	2.48384	0.0129975	0.111728	PIK3CB
ssu72	936.224	-0.232151	0.0934762	-2.48353	0.0130088	0.111762	SSU72
cct2	6560.53	0.268872	0.10828	2.48312	0.0130239	0.111794	CCT2
gars	1492.05	0.538182	0.216745	2.48302	0.0130274	0.111794	GARS
vps25	404.416	-0.311193	0.125363	-2.48234	0.0130524	0.111945	VPS25
vldlr	102.998	0.405278	0.163296	2.48187	0.0130695	0.11195	VLDLR
LOC107377747	9187.3	0.247613	0.0997723	2.48178	0.0130728	0.11195	GJA3
nup107	208.555	0.399784	0.161092	2.48171	0.0130754	0.11195	NUP107
efemp2	100.489	0.564368	0.227475	2.48102	0.0131008	0.11208	EFEMP2
wdhd1	19.0663	0.896275	0.361308	2.48064	0.0131146	0.11208	WDHD1
klhl7	232.025	0.351656	0.14176	2.48064	0.0131147	0.11208	KLHL7
LOC107389223	872.375	-1.23703	0.498703	-2.48049	0.0131202	0.11208	HERC4
pycrl	125.526	-0.356419	0.143716	-2.48002	0.0131373	0.112144	PYCRL
b4galt5	438.871	-0.498657	0.201081	-2.47988	0.0131426	0.112144	B4GALT5
fgb	410970	0.269123	0.108546	2.47934	0.0131625	0.112195	FGB
LOC107384228	33.2288	0.634153	0.255783	2.47927	0.0131653	0.112195	SSTR5
aes	27.7789	0.856768	0.345595	2.47911	0.013171	0.112195	TLE4
LOC107376887	4.11381	-1.87954	0.75835	-2.47846	0.0131949	NA	WASF3
hao1	1447.22	-0.235236	0.0949595	-2.47723	0.0132408	0.112726	HAO1
LOC107397252	265.971	-0.439166	0.177339	-2.47641	0.013271	0.11292	ATP6V1C1
LOC107392144	27.9467	-0.800371	0.323461	-2.4744	0.0133461	0.113495	PTTG1IP
LOC107372823	14.1972	1.2835	0.518785	2.47405	0.0133592	0.113506	HSPA1B
amt	4413.95	-0.449168	0.181559	-2.47396	0.0133625	0.113506	AMT
LOC107388431	73.0926	-0.728167	0.294436	-2.47309	0.013395	0.113718	TEAD4
psap	11472.3	-0.313245	0.126719	-2.47197	0.013437	0.11401	PSAP
sec24d	2172.62	0.269786	0.109182	2.47098	0.0134742	0.114239	SEC24D
LOC107385522	210.38	-1.23327	0.499128	-2.47085	0.0134791	0.114239	TRIM39
gstk1	1111.21	0.232875	0.0942839	2.46993	0.0135139	0.114469	GSTK1
LOC107380030	113.146	0.572315	0.231763	2.4694	0.0135341	0.11453	CASP1
LOC107393301	575.032	-0.375546	0.152084	-2.46934	0.0135363	0.11453	CPZ
atr	39.8231	0.667732	0.270651	2.46713	0.0136201	0.115175	ATR
LOC107390704	223.892	-0.394092	0.159779	-2.46648	0.0136447	0.115318	MXI1
emc4	1699.16	0.196678	0.0797481	2.46624	0.013654	0.115332	EMC4
LOC107382413	72.8689	0.412209	0.167168	2.46584	0.0136692	0.115396	ZBTB20
LOC107385678	2682.25	-0.356763	0.144729	-2.46505	0.0136994	0.115586	STAT3
minos1	104.175	0.487219	0.197716	2.46424	0.0137305	0.115784	MINOS1
LOC107382421	1857.94	-0.215746	0.0875854	-2.46327	0.0137677	0.116033
klhdc1	410.427	-0.375751	0.152563	-2.46293	0.0137807	0.116077	KLHDC1
LOC107384403	10822	-0.188816	0.0766832	-2.46228	0.0138056	0.116157	SCP2
hgf	62.1155	0.828199	0.336354	2.46228	0.0138056	0.116157	HGF
klhdc2	870.042	-0.237759	0.0965843	-2.46167	0.0138293	0.116222	KLHDC2
ndufa7	858.948	-0.22283	0.0905236	-2.46157	0.0138332	0.116222	CTD-2550O8.5
atp1b1	2186.72	-0.338514	0.137525	-2.46148	0.0138365	0.116222	ATP1B1
LOC107386286	11.7752	-1.20686	0.490355	-2.46121	0.0138471	0.116246	KRT18
LOC107382535	151.936	-0.350035	0.14226	-2.46053	0.013873	0.116399	OTULIN
LOC107389723	2.47865	3.09944	1.25993	2.46002	0.013893	NA	GPR183
bloc1s3	2573.72	-0.359482	0.146202	-2.4588	0.0139403	0.116898	BLOC1S3
josd1	181.011	0.394331	0.160408	2.4583	0.0139598	0.116996	JOSD1
crebbp	212.635	0.469355	0.190948	2.45803	0.0139701	0.117018	CREBBP
gar1	414.009	0.355205	0.144534	2.45758	0.0139876	0.117099	GAR1
LOC107391971	1.88057	-3.21862	1.30988	-2.45719	0.0140028	NA	CCDC170
galt	589.861	-0.354567	0.144298	-2.45718	0.0140031	0.117127	GALT
LOC107396639	1305.85	-0.251899	0.102519	-2.4571	0.0140065	0.117127	RASSF6
LOC107379570	37.0796	-0.692257	0.28187	-2.45594	0.0140516	0.11744	GRIN2D
LOC107386855	127.881	-0.433605	0.176681	-2.45416	0.0141212	0.117956	TAOK1
LOC107380862	126.222	0.537662	0.219115	2.45379	0.014136	0.118014	U2AF1L5
trim45	88.6498	-0.471685	0.192258	-2.45339	0.0141516	0.118079	TRIM45
fbxo25	401.364	-0.620551	0.252983	-2.45294	0.0141694	0.118152	FBXO25
sec24a	618.459	-0.295819	0.120612	-2.45265	0.0141808	0.118152	SEC24A
nampt	1246.97	-0.222654	0.0907838	-2.45257	0.0141839	0.118152	NAMPT
LOC107391466	2032.52	-0.383721	0.156477	-2.45224	0.0141968	0.118195	TFE3
c8b	29954.2	0.285952	0.11662	2.45199	0.0142068	0.118212	C8B
LOC107374438	4.12994	1.97923	0.80737	2.45145	0.0142283	NA
hspa9	1168.73	0.449776	0.18349	2.45123	0.0142369	0.118368	HSPA9
atp8b1	375.265	-0.543152	0.221593	-2.45112	0.0142412	0.118368	ATP8B1
kcnq4	46.3615	0.770673	0.314445	2.4509	0.01425	0.118375	KCNQ4
akr1a1	485.309	-0.241624	0.0986271	-2.44987	0.0142906	0.118648	AKR1A1
irf8	106.417	1.17	0.477793	2.44876	0.014335	0.118908	IRF8
ldlrad3	69.4703	0.655653	0.267777	2.4485	0.0143451	0.118908	LDLRAD3
heatr3	87.9831	0.526378	0.21499	2.44838	0.0143501	0.118908	HEATR3
sprtn	63.9618	0.462231	0.188797	2.44829	0.0143535	0.118908	SPRTN
LOC107375239	1.64228	-3.63971	1.48671	-2.44816	0.0143589	NA
LOC107375065	4.48476	2.27349	0.928936	2.44742	0.0143884	NA	GHR
LOC107391889	428.215	0.282338	0.115373	2.44719	0.0143976	0.119208	PANK2
LOC107382745	12.3237	-1.23835	0.506279	-2.44598	0.014446	0.119543	THAP2
ric3	2.13901	-4.02192	1.64516	-2.44469	0.0144975	NA	RIC3
LOC107397329	50.0256	0.859522	0.351591	2.44466	0.0144987	0.119912	METRNL
maff	212.979	0.510551	0.208876	2.44428	0.0145142	0.119975	MAFK
slc30a7	275.451	0.381878	0.156266	2.44377	0.0145349	0.12008	SLC30A7
LOC107378757	40.2445	0.605536	0.24787	2.44296	0.0145674	0.120139	TRIO
LOC107382155	260.909	-0.294532	0.120566	-2.44291	0.0145692	0.120139	TBC1D1
LOC107375653	48.0914	-0.578302	0.236742	-2.44275	0.0145758	0.120139	STMN2
LOC107385070	8.02026	1.76586	0.722915	2.44269	0.0145783	0.120139	NA
LOC107390519	183.83	0.432629	0.177118	2.4426	0.0145818	0.120139	TSPYL1
fkbp2	2766.83	0.255482	0.10462	2.44201	0.0146058	0.120246	FKBP2
LOC107391824	544.387	0.30097	0.123256	2.44182	0.0146132	0.120246	AOC3
vegfb	170.958	0.439168	0.179862	2.44169	0.0146188	0.120246	VEGFA
LOC107391298	1042.21	-0.249697	0.10229	-2.44107	0.0146437	0.120385	UBE2V1
LOC107377161	275.61	-0.688136	0.282028	-2.43996	0.0146888	0.120647	GIMAP7
LOC107381771	275.153	-0.328719	0.134727	-2.4399	0.0146915	0.120647	SCAMP2
kmt5a	11.8785	1.18151	0.4843	2.43962	0.0147029	0.12067	KMT5A
LOC107395406	1.45574	3.58693	1.47031	2.43957	0.0147048	NA	EEF2KMT
LOC107376651	227.236	0.596649	0.244593	2.43936	0.0147134	0.12067	NME4
slc38a6	278.997	-0.31048	0.127292	-2.43912	0.0147232	0.12067	SLC38A6
LOC107375660	294.242	0.255447	0.104733	2.43904	0.0147264	0.12067	LDB1
LOC107376634	186.671	0.536326	0.219944	2.43846	0.0147499	0.120797	IER2
mest	111.364	0.477224	0.195765	2.43773	0.0147797	0.120966	MEST
adgrl4	211.748	0.416052	0.170684	2.43756	0.0147866	0.120966	ADGRL4
clns1a	482.605	0.263703	0.108204	2.4371	0.0148058	0.121057	CLNS1A
prelid3b	609.007	-0.291282	0.119553	-2.43643	0.014833	0.121205	PRELID3B
LOC107387783	89.7276	0.392514	0.161113	2.43626	0.01484	0.121205	CTBP2
LOC107373317	29.578	0.927249	0.380657	2.43592	0.014854	0.121254
cct7	2855.34	0.297542	0.12217	2.43549	0.0148718	0.121334	CCT7
LOC107379482	49969.6	1.11313	0.457108	2.43515	0.0148857	0.121381	CLEC4D
ppic	717.668	0.464841	0.190918	2.43477	0.0149014	0.121443	PPIC
LOC107394652	1598.95	-0.342186	0.140597	-2.4338	0.0149411	0.121643	TUFT1
gapdhs	1314.04	0.304616	0.125178	2.43346	0.0149553	0.121643	GAPDHS
LOC107393528	602.96	-0.579606	0.238196	-2.43331	0.0149614	0.121643	AP3M2
LOC107396868	536.009	-0.248112	0.101966	-2.43327	0.0149631	0.121643	PRPS1
LOC107378965	86.5272	-0.543499	0.223368	-2.43319	0.0149663	0.121643	CADM4
LOC107385048	326.69	0.524268	0.21557	2.43201	0.0150154	0.121977	SLC25A22
LOC107391809	27.9854	-1.03155	0.42422	-2.43163	0.015031	0.122038	DUSP16
LOC107376041	124.973	0.316267	0.130195	2.42917	0.0151335	0.122766	DLG5
chst15	30.015	-0.87719	0.361119	-2.42909	0.0151369	0.122766	CHST15
kcnma1	1.23541	3.23113	1.33066	2.42822	0.0151732	NA	KCNMA1
LOC107394502	756.057	0.27443	0.113019	2.42816	0.0151755	0.123012	EXT1
aar2	116.11	0.428181	0.176368	2.42777	0.015192	0.123076	AAR2
mat2a	826.825	0.972004	0.4004	2.42758	0.0151998	0.123076	MAT2A
cetp	620.629	-0.259138	0.106764	-2.4272	0.015216	0.123142	CETP
serinc4	90.9355	-0.649549	0.267693	-2.42647	0.0152464	0.123315	SERINC4
LOC107390373	1475.4	-0.393965	0.162373	-2.4263	0.0152538	0.123315	DNAJB1
LOC107395449	483.617	0.337686	0.139216	2.42563	0.0152818	0.123442	AKT2
tfb1m	97.2618	0.476475	0.196441	2.42553	0.0152859	0.123442	TFB1M
faf1	205.909	0.350617	0.14458	2.42507	0.0153052	0.123532	FAF1
LOC107373404	7.24503	1.4518	0.598721	2.42484	0.0153151	0.123546	ZBED1
erp44	449.466	0.446329	0.184091	2.4245	0.0153295	0.123596	ERP44
LOC107374334	1112.92	-0.328769	0.135653	-2.4236	0.0153675	0.123836	TGFBR1
urod	641.758	-0.378864	0.156342	-2.42329	0.0153805	0.123874	UROD
LOC107385337	10752.9	-0.461392	0.190493	-2.42209	0.0154313	0.124217	INHBB
LOC107393079	431.498	-0.856013	0.353449	-2.42188	0.0154403	0.124223
LOC107378298	19.1925	1.08725	0.448999	2.42149	0.0154569	0.12427	GIPC1
ppfibp1	1108.34	0.253146	0.104548	2.42133	0.015464	0.12427	PPFIBP1
LOC107396447	437.203	-1.46369	0.604541	-2.42116	0.0154709	0.12427	NA
rnaseh2b	262.316	0.339365	0.140248	2.41976	0.0155309	0.124636	RNASEH2B
LOC107391384	113.518	-0.340886	0.14089	-2.41952	0.0155411	0.124636
LOC107392813	16.5832	-1.07526	0.444453	-2.41928	0.0155513	0.124636	TMEM79
ptrhd1	1039.01	-0.295947	0.122329	-2.41926	0.0155519	0.124636	PTRHD1
LOC107380240	1046.68	0.314816	0.130138	2.4191	0.015559	0.124636	STARD13
psenen	1037.93	-0.295145	0.122014	-2.41893	0.015566	0.124636	PSENEN
hs6st1	168.22	0.367327	0.151882	2.41851	0.0155841	0.124715	HS6ST1
LOC107379236	1.42817	2.96876	1.2276	2.41835	0.0155912	NA	ANKRD34A
casc4	421.821	0.284795	0.117819	2.41723	0.0156392	0.125089	CASC4
LOC107389019	4.73061	1.76082	0.728945	2.41558	0.0157102	NA	KIAA1161
dse	11.3663	1.13636	0.470445	2.41549	0.0157139	0.12557	DSE
fastkd1	103.73	0.589034	0.243889	2.41517	0.0157277	0.12557	FASTKD1
LOC107387240	628.723	0.48031	0.198888	2.41497	0.0157363	0.12557	HLF
mybbp1a	231.61	0.425709	0.176281	2.41494	0.0157378	0.12557	MYBBP1A
galns	460.594	-0.375556	0.155518	-2.41486	0.015741	0.12557	GALNS
LOC107394630	1.95327	3.48955	1.4459	2.4134	0.0158043	NA	BCAN
LOC107373672	104.847	0.455359	0.18868	2.4134	0.0158046	0.12601	CTTNBP2NL
LOC107388042	766.876	0.325267	0.134815	2.4127	0.0158349	0.126185	H3F3A
ccdc62	19.5234	-1.15681	0.479745	-2.4113	0.0158959	0.126604	CCDC62
rps13	36695.9	0.210469	0.0873063	2.4107	0.0159219	0.126745	RPS13
LOC107376174	46.4907	0.537845	0.223129	2.41047	0.0159322	0.126759	SLC44A2
LOC107389039	99.9161	-0.519207	0.215553	-2.40872	0.0160085	0.127299	TRIM47
LOC107390474	124.515	0.383536	0.159245	2.40847	0.0160197	0.127321	FBXO6
prkch	182.426	-0.407678	0.169287	-2.4082	0.0160315	0.127348	PRKCH
zswim8	204.201	0.291138	0.120927	2.40755	0.0160601	0.127508	ZSWIM8
mettl18	109.17	0.380088	0.157902	2.40712	0.0160789	0.12759	METTL18
LOC107383887	197.537	-0.297933	0.123844	-2.40571	0.0161409	0.127935	RNF11
ttc27	74.584	0.570632	0.237209	2.40561	0.0161455	0.127935	TTC27
LOC107391885	71.8725	0.779914	0.324213	2.40556	0.0161478	0.127935	NANOS1
LOC107384144	550.874	-0.314415	0.130749	-2.40472	0.016185	0.128104	BTBD2
cbx5	528.984	0.321988	0.1339	2.40469	0.0161862	0.128104	CBX5
pcnx1	463.263	-0.238477	0.0991885	-2.40428	0.0162044	0.128181	PCNX
scel	30.9938	-0.956023	0.397753	-2.40356	0.0162363	0.128309	SCEL
LOC107392653	454.094	-0.421825	0.175508	-2.40346	0.0162409	0.128309	RNF122
fam214a	422.729	-0.59477	0.247477	-2.40334	0.0162462	0.128309	FAM214A
plekha5	47.5752	0.63513	0.264307	2.403	0.016261	0.128359	PLEKHA5
LOC107387181	317.525	-0.265732	0.110597	-2.40271	0.0162741	0.128368	CAMK2A
ggact	32.5564	0.618794	0.257552	2.4026	0.0162792	0.128368	GGACT
kri1	666.793	-0.415311	0.172878	-2.40233	0.0162909	0.128393	KRI1
LOC107381784	14.8835	-1.0945	0.455688	-2.40185	0.0163123	0.128448
LOC107384719	500.861	0.29289	0.121948	2.40176	0.0163162	0.128448	RBM4B
LOC107377322	1357.99	-0.514524	0.214243	-2.40159	0.0163238	0.128448	NA
LOC107390780	722.884	-0.248747	0.103584	-2.40141	0.0163319	0.128448	EMD
vps29	1414.21	-0.254525	0.106023	-2.40066	0.0163656	0.128645	VPS29
yeats2	88.2301	0.628938	0.262144	2.39921	0.0164305	0.129072	YEATS2
lrpprc	670.128	0.304103	0.126771	2.39883	0.0164475	0.129072	LRPPRC
LOC107383389	2974.52	-0.296155	0.123471	-2.39858	0.0164586	0.129072	PTP4A2
LOC107386603	12.5528	-1.37993	0.575318	-2.39855	0.0164602	0.129072	PCDH10
egln3	180.014	0.888523	0.370461	2.39842	0.0164659	0.129072	EGLN3
LOC107376596	187.278	0.347583	0.144929	2.3983	0.0164713	0.129072	PYCR2
LOC107375164	1431.25	0.269181	0.112259	2.39785	0.0164917	0.129121	ATF4
LOC107387620	252.922	0.565248	0.235755	2.39761	0.0165026	0.129121	THRA
polrmt	82.0289	0.472534	0.197087	2.39759	0.0165032	0.129121	POLRMT
kcnj11	2.09841	-3.38727	1.41305	-2.39713	0.016524	NA	KCNJ11
ccdc93	404.845	-0.273643	0.114199	-2.39619	0.0165666	0.129516	CCDC93
LOC107373394	7.41209	-1.49176	0.622582	-2.39609	0.0165708	0.129516	SCD
LOC107388223	292.41	0.264985	0.110623	2.39539	0.0166027	0.129633	CREBBP
ptpn2	80.849	0.507505	0.211868	2.39538	0.016603	0.129633	PTPN2
uhrf2	279.875	0.344592	0.143888	2.39486	0.0166269	0.129745	UHRF2
sgms1	670.574	-0.303227	0.126625	-2.39468	0.0166347	0.129745	SGMS1
tbl2	648.77	0.410527	0.171513	2.39357	0.0166854	0.130074	TBL2
txnl4a	111.873	0.439667	0.183726	2.39306	0.0167084	0.130087	TXNL4A
mafb	8.87586	-1.16533	0.486964	-2.39305	0.016709	0.130087	MAF
[truncated: 16,725 more rows]

## Sheet: PEA
ONTOLOGY	ID	Description	GeneRatio	BgRatio	pvalue	p.adjust	qvalue	geneID	Count	charge	fill
BP	GO:0016126	sterol biosynthetic process	21/1204	53/10944	6.20685e-08	0.000429452	0.000403576	CYB5R2/CYP7A1/DHCR24/DHCR7/EBP/FDFT1/HMGCS1/LSS/MSMO1/MVK/NSDHL/PMVK/SC5D/SCAP/SQLE/TM7SF2/ACLY/APOE/HMGCR/HSD17B7/SEC14L2	21	7.753	Up
BP	GO:0006695	cholesterol biosynthetic process	19/1204	48/10944	2.68944e-07	0.000581445	0.000546411	CYP7A1/DHCR24/DHCR7/EBP/FDFT1/HMGCS1/LSS/MSMO1/MVK/NSDHL/PMVK/SC5D/SCAP/TM7SF2/ACLY/APOE/HMGCR/HSD17B7/SEC14L2	19	7.44999	Up
BP	GO:1902653	secondary alcohol biosynthetic process	19/1204	48/10944	2.68944e-07	0.000581445	0.000546411	CYP7A1/DHCR24/DHCR7/EBP/FDFT1/HMGCS1/LSS/MSMO1/MVK/NSDHL/PMVK/SC5D/SCAP/TM7SF2/ACLY/APOE/HMGCR/HSD17B7/SEC14L2	19	7.44999	Up
BP	GO:0016125	sterol metabolic process	33/1204	120/10944	4.07389e-07	0.000581445	0.000546411	CYB5R2/CYP26B1/CYP4V2/CYP7A1/DHCR24/DHCR7/EBP/FDFT1/HMGCS1/LDLR/LIPC/LSS/MSMO1/MVK/NSDHL/PMVK/SC5D/SCAP/SNX17/SQLE/SREBF2/TM7SF2/TSKU/ACLY/APOE/CYP27A1/HMGCR/HSD17B7/LDLRAP1/RXRA/SEC14L2/SULT2B1/VLDLR	33	7.44999	Up
BP	GO:0008202	steroid metabolic process	50/1204	222/10944	4.98578e-07	0.000581445	0.000546411	AGT/CYB5R2/CYP24A1/CYP26B1/CYP4V2/CYP7A1/DHCR24/DHCR7/EBP/FDFT1/HMGCS1/IGF1R/KIT/LDLR/LIPC/LSS/MSMO1/MVK/NFKB1/NSDHL/PANK2/PMVK/SC5D/SCAP/SHH/SNX17/SQLE/SREBF2/TM7SF2/TSKU/ABCB11/ACLY/APOE/CYP27A1/EGR1/HMGCR/HSD17B7/LDLRAP1/NR5A2/PBX1/PLEKHA1/PRLR/PROX1/RDH16/RXRA/SEC14L2/SULT2B1/UGT1A1/UGT2A2/VLDLR	50	7.44999	Up
BP	GO:0022613	ribonucleoprotein complex biogenesis	71/1204	359/10944	5.04216e-07	0.000581445	0.000546411	AAR2/ABCE1/ATR/BYSL/CHD7/CLNS1A/DDX21/DDX27/DHX37/DKC1/EIF2A/EIF6/ERI1/FBL/FTSJ3/GAR1/HEATR3/HELQ/LTV1/LUC7L3/MDN1/METTL18/MRPL1/MYBBP1A/NAT10/NCBP1/NOP56/NPM3/NUDT21/PDCD11/PPAN/PRPF8/PWP1/RIOK2/RPL11/RPL7L1/RPS14/RPS15/RPS21/RPS24/RPS6/RPS8/RRP15/RSL1D1/RUVBL2/SDAD1/SF3B1/SNRNP200/SRSF10/SRSF6/STRAP/SUV39H1/TFB1M/TGS1/TXNL4A/URB1/URB2/UTP15/WDR3/WDR55/WDR75/YTHDC1/DDX39B/NOP2/NPM1/NSUN3/PA2G4/P…	71	7.44999	Up
BP	GO:1902652	secondary alcohol metabolic process	32/1204	120/10944	1.28179e-06	0.00126695	0.00119061	ACO2/CYP7A1/DHCR24/DHCR7/EBP/FDFT1/HMGCS1/LDLR/LIPC/LSS/MSMO1/MVK/NSDHL/PMVK/SC5D/SCAP/SNX17/SQLE/SREBF2/TM7SF2/TSKU/ACLY/APOE/CYP27A1/HMGCR/HSD17B7/IDH2/LDLRAP1/RXRA/SEC14L2/SULT2B1/VLDLR	32	6.67114	Up
BP	GO:0008203	cholesterol metabolic process	30/1204	111/10944	2.01844e-06	0.0017457	0.00164052	CYP7A1/DHCR24/DHCR7/EBP/FDFT1/HMGCS1/LDLR/LIPC/LSS/MSMO1/MVK/NSDHL/PMVK/SC5D/SCAP/SNX17/SQLE/SREBF2/TM7SF2/TSKU/ACLY/APOE/CYP27A1/HMGCR/HSD17B7/LDLRAP1/RXRA/SEC14L2/SULT2B1/VLDLR	30	6.3506	Up
BP	GO:0046165	alcohol biosynthetic process	29/1204	112/10944	7.49964e-06	0.00576556	0.00541816	ACER3/CD244/CYP7A1/DHCR24/DHCR7/EBP/FDFT1/HMGCS1/ISYNA1/LSS/MSMO1/MVK/NFKB1/NSDHL/PLCG2/PMVK/SC5D/SCAP/SPTLC1/TM7SF2/ACLY/APOE/CYP27A1/DHFR/HMGCR/HSD17B7/PTK2B/SEC14L2/SPTLC2	29	5.15585	Up
BP	GO:1901615	organic hydroxy compound metabolic process	73/1204	406/10944	1.31472e-05	0.00881731	0.00828604	ABAT/ACER3/ACO2/CD244/CITED1/CYB5R2/CYP24A1/CYP26B1/CYP4V2/CYP7A1/DHCR24/DHCR7/EBP/FAH/FDFT1/GALK1/GK5/HMGCS1/ISYNA1/ITGB2/KIT/KL/LDHD/LDLR/LIPC/LSS/MSMO1/MVK/NFKB1/NSDHL/PANK2/PLCG2/PLTP/PMVK/SC5D/SCAP/SLC7A11/SNX17/SPTLC1/SQLE/SREBF2/SULT1C4/TM7SF2/TSKU/TTR/ABCB11/ACLY/AKR1A1/AKR1B10/APOE/BCO1/CYP27A1/DHFR/GIPC1/HMGCR/HPRT1/HSD17B7/HTR1A/IDH2/LDLRAP1/LRAT/NR5A2/PLPP3/PROX1/PTK2B/RDH13/RDH16/RXR…	73	4.73104	Up
BP	GO:0032787	monocarboxylic acid metabolic process	75/1204	421/10944	1.4018e-05	0.00881731	0.00828604	ABAT/ACAD9/ACSL1/ACSL3/AGXT2/AKT2/APOC2/CYP24A1/CYP26B1/CYP4V2/CYP7A1/ECI1/ECI2/EIF6/ENO1/ETFDH/FAAH2/FAH/FOXK1/FOXK2/GALK1/GAPDHS/GATM/GGT5/JMJD8/KIT/LDHD/LIPC/MSMO1/MTHFD1L/NCOR1/OGT/PANK2/PEX5/PFKL/PGD/PGK1/PHGDH/PLA2G15/PRKAG1/SCAP/SLC27A4/SLC27A6/THEM4/ABCB11/ABHD5/ACLY/ACOT1/ACSL6/AKR1A1/ALDOC/C3/CES2/CPT1A/CRAT/CYP27A1/ELOVL4/GPX1/HACD3/IDH2/IL4I1/INSR/NR5A2/PDHA1/PLA2G1B/PROX1/PTGES3/RBP1…	75	4.73104	Up
BP	GO:0006364	rRNA processing	42/1204	197/10944	1.70467e-05	0.00982883	0.00923661	BYSL/CHD7/DDX21/DDX27/DHX37/DKC1/EIF6/ERI1/FBL/FTSJ3/GAR1/HELQ/MDN1/METTL18/MRPL1/NAT10/NOP56/NPM3/PDCD11/PPAN/PWP1/RIOK2/RPL11/RPL7L1/RPS14/RPS15/RPS21/RPS24/RPS6/RPS8/RRP15/RSL1D1/SUV39H1/TFB1M/URB1/UTP15/WDR3/WDR55/WDR75/NOP2/NSUN3/PA2G4	42	4.62244	Up
BP	GO:0010631	epithelial cell migration	48/1204	240/10944	2.62214e-05	0.0136458	0.0128236	AAMP/AGT/BMPER/CDH5/DOCK5/KDR/KIT/MMP9/PATZ1/PLCG2/PPM1F/PRKD2/PTPRG/RGCC/RRAS/SEMA5A/SPRED1/TNFSF12/ANLN/APOE/BMP10/CALR/CORO1C/DAB2IP/EFNB2/EGR3/ETS1/FOXP1/GIPC1/GPX1/HMGB1/HMOX1/ITGB1/NANOS1/NRP1/PDGFB/PIK3CA/PIK3CB/PIK3R3/PLPP3/PROX1/PTK2B/RIN2/SOX9/STARD13/VEGFA/VEGFC/ZC3H12A	48	4.29432	Up
BP	GO:0043542	endothelial cell migration	38/1204	175/10944	2.76111e-05	0.0136458	0.0128236	AAMP/AGT/BMPER/CDH5/KDR/PATZ1/PRKD2/RGCC/RRAS/SEMA5A/SPRED1/TNFSF12/APOE/BMP10/CALR/DAB2IP/EFNB2/EGR3/ETS1/FOXP1/GIPC1/GPX1/HMGB1/HMOX1/ITGB1/NRP1/PDGFB/PIK3CA/PIK3CB/PIK3R3/PLPP3/PROX1/PTK2B/RIN2/STARD13/VEGFA/VEGFC/ZC3H12A	38	4.29432	Up
BP	GO:0006066	alcohol metabolic process	52/1204	269/10944	3.25062e-05	0.0141797	0.0133253	ACER3/ACO2/CD244/CYP7A1/DHCR24/DHCR7/EBP/FDFT1/GALK1/GK5/HMGCS1/ISYNA1/LDLR/LIPC/LSS/MSMO1/MVK/NFKB1/NSDHL/PLCG2/PMVK/SC5D/SCAP/SNX17/SPTLC1/SQLE/SREBF2/SULT1C4/TM7SF2/TSKU/TTR/ACLY/AKR1A1/AKR1B10/APOE/BCO1/CYP27A1/DHFR/HMGCR/HSD17B7/IDH2/LDLRAP1/LRAT/PLPP3/PTK2B/RDH13/RDH16/RXRA/SEC14L2/SPTLC2/SULT2B1/VLDLR	52	4.25594	Up
BP	GO:0090132	epithelium migration	48/1204	242/10944	3.27902e-05	0.0141797	0.0133253	AAMP/AGT/BMPER/CDH5/DOCK5/KDR/KIT/MMP9/PATZ1/PLCG2/PPM1F/PRKD2/PTPRG/RGCC/RRAS/SEMA5A/SPRED1/TNFSF12/ANLN/APOE/BMP10/CALR/CORO1C/DAB2IP/EFNB2/EGR3/ETS1/FOXP1/GIPC1/GPX1/HMGB1/HMOX1/ITGB1/NANOS1/NRP1/PDGFB/PIK3CA/PIK3CB/PIK3R3/PLPP3/PROX1/PTK2B/RIN2/SOX9/STARD13/VEGFA/VEGFC/ZC3H12A	48	4.25594	Up
BP	GO:0016072	rRNA metabolic process	45/1204	223/10944	3.69611e-05	0.0150432	0.0141368	BYSL/CHD7/DDX21/DDX27/DHX37/DKC1/EIF6/ERI1/FBL/FTSJ3/GAR1/GTF3C3/HELQ/MDN1/METTL18/MRPL1/NAT10/NOP56/NPM3/PDCD11/PPAN/PWP1/RIOK2/RPL11/RPL7L1/RPS14/RPS15/RPS21/RPS24/RPS6/RPS8/RRP15/RSL1D1/SUV39H1/TFB1M/URB1/UTP15/WDR3/WDR55/WDR75/XRN1/NOP2/NSUN3/PA2G4/SPIN1	45	4.19683	Up
BP	GO:0090130	tissue migration	48/1204	245/10944	4.55089e-05	0.0174931	0.0164391	AAMP/AGT/BMPER/CDH5/DOCK5/KDR/KIT/MMP9/PATZ1/PLCG2/PPM1F/PRKD2/PTPRG/RGCC/RRAS/SEMA5A/SPRED1/TNFSF12/ANLN/APOE/BMP10/CALR/CORO1C/DAB2IP/EFNB2/EGR3/ETS1/FOXP1/GIPC1/GPX1/HMGB1/HMOX1/ITGB1/NANOS1/NRP1/PDGFB/PIK3CA/PIK3CB/PIK3R3/PLPP3/PROX1/PTK2B/RIN2/SOX9/STARD13/VEGFA/VEGFC/ZC3H12A	48	4.04595	Up
BP	GO:0044283	small molecule biosynthetic process	71/1204	410/10944	6.12424e-05	0.0223019	0.0209581	ABAT/ACER3/ACSS3/ADA/ADI1/AGXT2/APOC2/CD244/CYP7A1/DHCR24/DHCR7/EBP/EIF6/FDFT1/GATM/GGT5/HMGCS1/ISYNA1/LIPC/LSS/MSMO1/MTHFD1L/MVK/NFKB1/NSDHL/OGT/PDSS1/PGD/PGK1/PHGDH/PLCG2/PLOD2/PLTP/PMVK/PPP4R3B/PRKAG1/PYCR1/PYCR2/SC5D/SCAP/SEPHS1/SHMT1/SPTLC1/TM7SF2/ABCB11/ACLY/AKR1A1/ALDH18A1/APOE/ATF4/BCO1/CRY1/CYP27A1/DHFR/EGR1/ELOVL4/GLS/HACD3/HMGCR/HPRT1/HSD17B7/MTR/PLA2G1B/PROX1/PTGES3/PTK2B/PTPN2/RBP1/S…	71	3.80308	Up
BP	GO:0042254	ribosome biogenesis	50/1204	262/10944	6.47105e-05	0.0223866	0.0210377	ABCE1/BYSL/CHD7/DDX21/DDX27/DHX37/DKC1/EIF2A/EIF6/ERI1/FBL/FTSJ3/GAR1/HEATR3/HELQ/LTV1/MDN1/METTL18/MRPL1/MYBBP1A/NAT10/NOP56/NPM3/PDCD11/PPAN/PWP1/RIOK2/RPL11/RPL7L1/RPS14/RPS15/RPS21/RPS24/RPS6/RPS8/RRP15/RSL1D1/SDAD1/SUV39H1/TFB1M/URB1/URB2/UTP15/WDR3/WDR55/WDR75/NOP2/NPM1/NSUN3/PA2G4	50	3.79929	Up
BP	GO:1901617	organic hydroxy compound biosynthetic process	38/1204	186/10944	0.000110853	0.0365235	0.0343229	ACER3/CD244/CITED1/CYB5R2/CYP7A1/DHCR24/DHCR7/EBP/FDFT1/HMGCS1/ISYNA1/KL/LSS/MSMO1/MVK/NFKB1/NSDHL/PLCG2/PLTP/PMVK/SC5D/SCAP/SLC7A11/SPTLC1/SQLE/TM7SF2/ABCB11/ACLY/APOE/CYP27A1/DHFR/GIPC1/HMGCR/HSD17B7/PROX1/PTK2B/SEC14L2/SPTLC2	38	3.3098	Up
BP	GO:0032069	regulation of nuclease activity	8/1204	16/10944	0.000119833	0.0376875	0.0354167	ABCE1/NEIL1/PCNA/RPS3/TERF2/HMGB1/HMGB2/NPM1	8	3.27843	Up
BP	GO:0001822	kidney development	45/1204	235/10944	0.000136153	0.0385487	0.036226	AGT/AQP11/BMPER/CC2D2A/CITED1/CRLF1/CYP26B1/ITGA8/LZTS2/MMP9/NUP107/ODC1/PYGO2/SHH/SIM1/SNX17/SPRY1/BMP10/BMP7/C1GALT1/CENPF/CEP290/CTNNB1/DLG5/EFNB2/EGR1/EXT1/FGFR2/HES1/IL6R/LRP4/NIPBL/NOTCH2/NPNT/NRP1/PBX1/PCSK5/PDGFB/PROX1/SDC4/SIX4/SOX4/SOX9/VANGL2/VEGFA	45	3.25583	Up
BP	GO:0006959	humoral immune response	24/1204	99/10944	0.00013849	0.0385487	0.036226	C5/C8B/C9/CCR6/CLU/CXCL9/EBI3/FGA/FGB/GPR183/HLA-A/REG1A/RGCC/TFEB/C3/C7/CFHR1/COLEC10/CRP/CXCL10/HPX/NOTCH2/PLA2G1B/WFDC3	24	3.25583	Up
BP	GO:0033489	cholesterol biosynthetic process via desmosterol	4/1204	4/10944	0.000145839	0.0385487	0.036226	DHCR24/DHCR7/EBP/SC5D	4	3.25583	Up
BP	GO:0033490	cholesterol biosynthetic process via lathosterol	4/1204	4/10944	0.000145839	0.0385487	0.036226	DHCR24/DHCR7/EBP/SC5D	4	3.25583	Up
BP	GO:0010608	post-transcriptional regulation of gene expression	70/1204	415/10944	0.000158134	0.0385487	0.036226	ABCE1/AKT2/ALKBH5/ANGEL2/CIRBP/CNOT10/COA3/DICER1/DKC1/EIF2A/EIF2AK1/EIF6/ERBB2/FASTKD1/GRB7/HNRNPM/IGF2BP2/IKBKE/LRPPRC/METTL18/MRPL13/NAT10/NCBP1/NCOR1/NUDT21/OGFOD1/PAN2/PASK/PINK1/PUM3/PYM1/RBM10/RBM4/RPLP1/RPS14/RPS3/RPS6KB1/SHMT1/TACO1/XRN1/YTHDC1/ATF4/AXIN2/CALR/CAPRIN1/CSDE1/DHFR/DNAJC3/EGFR/EIF2AK3/EIF3E/EIF4E/ELAVL1/ILF3/KHDRBS1/MATR3/MOV10/NANOS1/NOCT/NPM1/NSUN3/PA2G4/PER1/PTK2B/RBM4B/…	70	3.25583	Up
BP	GO:0001667	ameboidal-type cell migration	58/1204	328/10944	0.000160442	0.0385487	0.036226	AAMP/ACVR1B/AGT/BMPER/CDH5/DOCK5/KDR/KIT/MMP9/PATZ1/PLCG2/PPM1F/PRKD2/PTPRG/RGCC/RRAS/SEMA5A/SHH/SPRED1/TNFSF12/ACVR1/ANLN/APOE/BMP10/BMP7/CALR/CORO1C/DAB2IP/DDR2/EFNB2/EGR3/ETS1/FOXP1/GIPC1/GPX1/HMGB1/HMOX1/ITGB1/NANOS1/NRP1/PDGFB/PIK3CA/PIK3CB/PIK3R3/PIP5K1A/PLPP3/PROX1/PTK2B/RADIL/RIN2/SDC4/SEMA4D/SLC8A1/SOX9/STARD13/VEGFA/VEGFC/ZC3H12A	58	3.25583	Up
BP	GO:0006334	nucleosome assembly	12/1204	34/10944	0.000161779	0.0385487	0.036226	CENPP/GRWD1/HP1BP3/KAT6B/MCM2/POLE3/TSPYL1/ANP32B/HMGB2/NPM1/RSF1/SOX9	12	3.25583	Up
BP	GO:0006694	steroid biosynthetic process	29/1204	131/10944	0.000167143	0.0385487	0.036226	CYB5R2/CYP7A1/DHCR24/DHCR7/EBP/FDFT1/HMGCS1/IGF1R/LSS/MSMO1/MVK/NFKB1/NSDHL/PMVK/SC5D/SCAP/SQLE/TM7SF2/ABCB11/ACLY/APOE/CYP27A1/EGR1/HMGCR/HSD17B7/PBX1/PRLR/PROX1/SEC14L2	29	3.25583	Up
BP	GO:0072001	renal system development	45/1204	240/10944	0.000224502	0.0486434	0.0457125	AGT/AQP11/BMPER/CC2D2A/CITED1/CRLF1/CYP26B1/ITGA8/LZTS2/MMP9/NUP107/ODC1/PYGO2/SHH/SIM1/SNX17/SPRY1/BMP10/BMP7/C1GALT1/CENPF/CEP290/CTNNB1/DLG5/EFNB2/EGR1/EXT1/FGFR2/HES1/IL6R/LRP4/NIPBL/NOTCH2/NPNT/NRP1/PBX1/PCSK5/PDGFB/PROX1/SDC4/SIX4/SOX4/SOX9/VANGL2/VEGFA	45	3.02324	Up
BP	GO:0010595	positive regulation of endothelial cell migration	21/1204	84/10944	0.000224973	0.0486434	0.0457125	AAMP/AGT/KDR/PRKD2/RRAS/SEMA5A/CALR/ETS1/FOXP1/HMGB1/HMOX1/NRP1/PDGFB/PIK3CB/PLPP3/PROX1/PTK2B/RIN2/VEGFA/VEGFC/ZC3H12A	21	3.02324	Up
CC	GO:0072562	blood microparticle	25/1234	68/11338	1.68749e-08	1.35337e-05	1.27894e-05	AGT/AHSG/C9/CLU/CP/CPN2/EIF2A/FGA/FGB/FGG/HSPA1B/HSPA1L/SERPINC1/SERPINF2/ACTG1/AMBP/APOE/C3/CFHR1/HBE1/HBG2/HPX/ITIH4/PRSS1/SLC4A1	25	11.2103	Up
CC	GO:0022626	cytosolic ribosome	25/1234	85/11338	2.23123e-06	0.000894724	0.000845519	EIF2A/MRPL1/RPL11/RPL13/RPL18/RPL18A/RPL21/RPL27A/RPL29/RPL31/RPL37A/RPL7L1/RPL8/RPLP1/RPS11/RPS13/RPS14/RPS15/RPS20/RPS21/RPS24/RPS27A/RPS3/RPS6/RPS8	25	7.019	Up
CC	GO:0140534	endoplasmic reticulum protein-containing complex	28/1234	105/11338	4.75385e-06	0.00127086	0.00120097	DNAJB11/DNAJC10/EMC4/FAF1/HLA-A/HSP90B1/HYOU1/KRTCAP2/PDIA6/RINT1/SDF2L1/SEC11C/SEC61B/SEC61G/SEL1L/SPCS2/SPTLC1/SREBF2/SRPRB/STT3A/TAP1/CALR/ERN1/P4HA1/PDIA3/SPTLC2/STT3B/UGT1A1	28	6.66806	Up
CC	GO:0034663	endoplasmic reticulum chaperone complex	7/1234	10/11338	1.58692e-05	0.00318177	0.00300679	DNAJB11/DNAJC10/HSP90B1/HYOU1/PDIA6/SDF2L1/UGT1A1	7	5.75032	Up
CC	GO:0005788	endoplasmic reticulum lumen	45/1234	230/11338	6.27118e-05	0.010059	0.00950579	ADAMTS13/AHSG/CKAP4/CLU/CP/DNAJB11/DNAJC10/EBI3/ERP44/F5/FGA/FGG/HSP90B1/HYOU1/JMJD8/LIPC/MEN1/P3H1/P4HA2/P4HA3/PDIA4/PDIA5/PDIA6/RNASET2/SDF2L1/SERPINC1/SHH/APOE/C3/CALR/CES2/COL11A1/COLGALT1/COLGALT2/CTSZ/DNAJB9/DNAJC3/FAM20C/IGFBP1/LAMB1/P4HA1/PDGFB/PDIA3/SERPINA1/SPON1	45	4.59929	Up
CC	GO:0044391	ribosomal subunit	32/1234	154/11338	0.000224959	0.0271825	0.0256876	EIF2A/MRPL1/MRPL11/MRPL13/MRPL55/MRPL9/MRPS18B/MRPS5/RPL11/RPL13/RPL18/RPL18A/RPL21/RPL27A/RPL29/RPL31/RPL37A/RPL7L1/RPL8/RPLP1/RPS11/RPS13/RPS14/RPS15/RPS20/RPS21/RPS24/RPS27A/RPS3/RPS6/RPS8/NSUN3	32	3.60518	Up
CC	GO:0005840	ribosome	36/1234	182/11338	0.000263225	0.0271825	0.0256876	EIF2A/HSPA14/MRPL1/MRPL11/MRPL13/MRPL55/MRPL9/MRPS18B/MRPS5/RPL11/RPL13/RPL18/RPL18A/RPL21/RPL22L1/RPL27A/RPL29/RPL31/RPL37A/RPL7L1/RPL8/RPLP1/RPS11/RPS13/RPS14/RPS15/RPS20/RPS21/RPS24/RPS27A/RPS3/RPS6/RPS8/SRP68/NSUN3/RRBP1	36	3.60518	Up
CC	GO:0022627	cytosolic small ribosomal subunit	12/1234	36/11338	0.000271147	0.0271825	0.0256876	EIF2A/RPS11/RPS13/RPS14/RPS15/RPS20/RPS21/RPS24/RPS27A/RPS3/RPS6/RPS8	12	3.60518	Up
CC	GO:0071162	CMG complex	6/1234	11/11338	0.00046757	0.0416657	0.0393743	CDC45/MCM2/MCM3/MCM4/MCM5/MCM6	6	3.17808	Up
CC	GO:0061702	inflammasome complex	4/1234	5/11338	0.000637908	0.0466312	0.0440668	CASP1/PYCARD/MEFV/NLRP1	4	3.06549	Up
CC	GO:0042555	MCM complex	5/1234	8/11338	0.00063958	0.0466312	0.0440668	MCM2/MCM3/MCM4/MCM5/MCM6	5	3.06549	Up
MF	GO:0005506	iron ion binding	26/1214	94/11209	4.54413e-06	0.00364939	0.00346548	ABCE1/ACO2/ADI1/AGMO/AOX1/CYP24A1/CYP26B1/CYP4V2/CYP7A1/EGLN3/MSMO1/OGFOD1/OGFOD2/OGFOD3/P3H1/P4HA2/P4HA3/PLOD1/PLOD2/SC5D/CALR/CYP27A1/FTH1/HBZ/P4HA1/RRM2	26	5.6132	Up
MF	GO:0031418	L-ascorbic acid binding	10/1214	19/11209	7.89115e-06	0.00364939	0.00346548	EGLN3/OGFOD1/OGFOD2/OGFOD3/P3H1/P4HA2/P4HA3/PLOD1/PLOD2/P4HA1	10	5.6132	Up
MF	GO:0003729	mRNA binding	50/1214	247/11209	8.30665e-06	0.00364939	0.00346548	ANGEL2/CIRBP/DAZAP1/EIF2A/ELAVL3/FYTTD1/G3BP1/GNL3/HNRNPM/IGF2BP2/LUC7L3/MRPL13/NCBP1/NUDT21/PCF11/PUM3/RBM4/RBMX/RNPS1/RPS13/RPS14/RPS3/RSL1D1/SF3B1/SHMT1/SNRNP70/SRSF6/SSB/STRAP/TACO1/YTHDC1/CALR/CLUH/DHFR/ELAVL1/HNRNPAB/HNRNPK/HNRNPL/ILF3/KHDRBS1/NANOS1/NOCT/RBM4B/RBMS3/RNF40/SERBP1/SPEN/SRSF1/SYNCRIP/ZC3H12A	50	5.6132	Up
MF	GO:0048029	monosaccharide binding	18/1214	57/11209	1.85533e-05	0.0061133	0.00580522	CLEC4D/EGLN3/GALK1/GYS1/OGFOD1/OGFOD2/OGFOD3/P3H1/P4HA2/P4HA3/PFKL/PLOD1/PLOD2/RPIA/CD209/COLEC10/P4HA1/UGP2	18	5.09729	Up
MF	GO:0051787	misfolded protein binding	10/1214	23/11209	6.50306e-05	0.0171421	0.0162782	CLU/DNAJB11/DNAJC10/HSPA14/HSPA1B/HSPA1L/HSPA9/SDF2L1/DNAJB9/DNAJC3	10	4.06622	Up
MF	GO:0003735	structural constituent of ribosome	31/1214	142/11209	9.96022e-05	0.0218793	0.0207767	MRPL1/MRPL11/MRPL13/MRPL55/MRPL9/MRPS18B/MRPS5/RPL11/RPL13/RPL18/RPL18A/RPL21/RPL22L1/RPL27A/RPL29/RPL31/RPL37A/RPL7L1/RPL8/RPLP1/RPS11/RPS13/RPS14/RPS15/RPS20/RPS21/RPS24/RPS27A/RPS3/RPS6/RPS8	31	3.82221	Up
MF	GO:0047676	arachidonate-CoA ligase activity	6/1214	10/11209	0.000227729	0.0428781	0.0407173	ACSL1/ACSL3/SLC27A4/SLC27A6/ACSL6/SLC27A1	6	3.14939	Up
BP	GO:0006066	alcohol metabolic process	63/1238	269/10944	9.787e-09	4.04472e-05	3.84447e-05	ACSS1/AKR7A2/ALDH2/ALDH3B1/ASAH2/BMP5/BPNT1/CETP/CYB5R3/DHDDS/DHRS7/DPM2/GBA/GDPD3/GPD2/HAO1/ITPKA/ITPKC/MTMR2/MTMR7/NUDT3/OSBPL5/PARK7/PCBD1/PCK1/PTH1R/PTS/QDPR/RDH11/RDH8/SOAT2/SOD1/SORD/SPHK2/SPR/SRD5A3/TKFC/TPI1/ABCA1/ACSS2/ADH5/AKR1D1/ANGPTL3/APOA4/APOB/APP/CBR4/DGAT2/FGF1/FMO5/G6PD/GFI1/GOT1/IGF1/IMPA1/IP6K2/LIMA1/MOGAT2/PLPP1/PTEN/RBP4/SNCA/SULT1A1	63	-10.1155	Down
BP	GO:0008089	anterograde axonal transport	20/1238	44/10944	1.23033e-08	4.04472e-05	3.84447e-05	AGTPBP1/AP3M2/BLOC1S1/BLOC1S2/BLOC1S3/BLOC1S4/BLOC1S5/BLOC1S6/KIF1B/KIF1C/MAP1A/MGARP/SOD1/ARL8B/DTNBP1/HSPB1/MAPK8IP3/NEFL/RAB27B/TRAK1	20	-10.1155	Down
BP	GO:0044282	small molecule catabolic process	65/1238	287/10944	2.30103e-08	5.04308e-05	4.7934e-05	ABCD4/ACMSD/ALDH1L1/ALDH2/ALDH3B1/ALDH4A1/ALDH5A1/ALDH6A1/AMDHD2/AMT/ARG1/BCKDHB/BPNT1/CDO1/DECR1/ECHS1/EHHADH/FTCD/GALT/GCK/GNPDA1/GOT2/GPD2/HAAO/HAO1/HDC/HIBCH/HSD17B4/LONP2/MTMR2/MTMR7/NPL/NUDT1/NUDT3/NUDT8/OAT/OXCT1/PARK7/PCK1/PON3/PRODH/QDPR/RBKS/SORD/SRD5A3/TKFC/TPI1/UPP2/XDH/ADH5/AGXT/AKR1D1/DECR2/GCSH/GLB1/GOT1/GPT2/IMPA1/LPIN2/MAT1A/PFKM/PTEN/SCP2/SULT1A1/TIGAR	65	-9.89491	Down
BP	GO:0048193	Golgi vesicle transport	56/1238	246/10944	1.81293e-07	0.000298	0.000283246	ATP9A/BCAP31/BET1/BET1L/CCDC22/CCDC93/COG6/COG8/COMMD1/DNAJC28/GOSR2/KIF1C/MYO1B/NRBP2/OSBPL5/PDCD6/PREB/RAB31/RBSN/SCAMP3/SCYL1/SEC23B/SEC24A/SEC24B/SNAP23/SNX2/SNX3/SNX8/STEAP2/TEX261/TMED5/TMED6/TRAPPC10/TRAPPC2L/TRAPPC3/UVRAG/VAMP3/VAPA/VPS13C/VTI1B/YIPF4/YKT6/ANK1/ARL3/DNM2/GOLPH3/IER3IP1/KRT18/LAMP1/RAB33B/RAB6A/RAB8B/SCAMP1/SCAMP2/SNX1/VAPB	56	-8.11842	Down
BP	GO:0019751	polyol metabolic process	28/1238	90/10944	3.39319e-07	0.000392868	0.000373417	ASAH2/BPNT1/GBA/GPD2/ITPKA/ITPKC/MTMR2/MTMR7/NUDT3/PCBD1/PCK1/PTH1R/PTS/QDPR/SORD/SPHK2/SPR/TKFC/TPI1/ANGPTL3/DGAT2/GOT1/IMPA1/IP6K2/MOGAT2/PLPP1/PTEN/SNCA	28	-7.84204	Down
BP	GO:1901615	organic hydroxy compound metabolic process	80/1238	406/10944	3.58511e-07	0.000392868	0.000373417	ACSS1/AKR7A2/ALDH2/ALDH3B1/ASAH2/ATP8B1/BMP5/BPNT1/CETP/CTNS/CYB5R3/CYP21A2/DHDDS/DHRS7/DPM2/DRD2/FAXDC2/GBA/GDPD3/GPD2/HAO1/HDC/HSD17B1/ITPKA/ITPKC/IYD/LGMN/LIPA/MTMR2/MTMR7/NUDT3/OSBPL5/PARK7/PCBD1/PCK1/PTH1R/PTS/QDPR/RDH11/RDH8/SLC16A10/SOAT2/SOD1/SORD/SPHK2/SPR/SRD5A1/SRD5A3/TKFC/TPI1/TTPA/VPS35/ABCA1/ACSS2/ADH5/AKR1D1/ANGPTL3/APOA4/APOB/APP/CBR4/CTSB/DGAT2/FGF1/FMO5/G6PD/GFI1/GOT1/IGF1/IMPA1…	80	-7.84204	Down
BP	GO:0098930	axonal transport	21/1238	58/10944	6.06076e-07	0.000569279	0.000541094	AGTPBP1/AP3M2/BLOC1S1/BLOC1S2/BLOC1S3/BLOC1S4/BLOC1S5/BLOC1S6/KIF1B/KIF1C/MAP1A/MGARP/SOD1/ARL8B/DTNBP1/HSPB1/MAPK8IP3/NEFL/PAFAH1B1/RAB27B/TRAK1	21	-7.47114	Down
BP	GO:0046164	alcohol catabolic process	16/1238	37/10944	8.29051e-07	0.000605654	0.000575668	ALDH2/ALDH3B1/BPNT1/GPD2/HAO1/MTMR2/MTMR7/NUDT3/SORD/SRD5A3/TKFC/TPI1/AKR1D1/IMPA1/PTEN/SULT1A1	16	-7.4092	Down
BP	GO:0055076	transition metal ion homeostasis	28/1238	94/10944	9.15673e-07	0.000605654	0.000575668	ACO1/ATP6V0D1/ATP6V1G1/CCDC22/COMMD1/CYBRD1/FBXL5/HMOX2/SLC11A2/SLC31A1/SLC31A2/SLC39A10/SOD1/SOD2/STEAP2/TFR2/TMEM199/TMPRSS6/APP/ATP6AP1/ATP6V0A2/B2M/ISCU/LTF/NDFIP1/SLC25A28/SMAD4/TFRC	28	-7.4092	Down
BP	GO:0055072	iron ion homeostasis	22/1238	64/10944	9.21147e-07	0.000605654	0.000575668	ACO1/ATP6V0D1/ATP6V1G1/CYBRD1/FBXL5/HMOX2/SLC11A2/SOD1/SOD2/STEAP2/TFR2/TMEM199/TMPRSS6/ATP6AP1/ATP6V0A2/B2M/ISCU/LTF/NDFIP1/SLC25A28/SMAD4/TFRC	22	-7.4092	Down
BP	GO:1902600	proton transmembrane transport	25/1238	80/10944	1.30624e-06	0.000780777	0.000742121	ATP6V0D1/ATP6V1F/ATP6V1G1/ATP6V1H/CHP1/CLCN3/CLCN5/CTNS/PARK7/RNASEK/SLC11A2/SLC36A1/SPHK2/UCP3/ATP1A1/ATP6V0E1/ATP6V1C1/ATP6V1E1/NDUFA4/PPIF/SLC17A5/SLC25A22/SLC2A9/SLC9A3R1/TESC	25	-7.15522	Down
BP	GO:0016236	macroautophagy	55/1238	255/10944	1.45065e-06	0.000794837	0.000755485	ATG12/ATG7/ATP6V0D1/ATP6V1D/ATP6V1G1/ATP6V1H/BAG3/CAPNS1/CHMP6/DDRGK1/EPM2A/GBA/HDAC10/HSPB8/LAMP2/NEDD4/NRBP2/RB1CC1/RNF5/RUBCN/SCOC/SNAP29/STBD1/TBK1/TSC2/UBQLN4/UVRAG/VDAC1/VPS13C/VPS25/VPS33A/VPS35/VPS41/VTI1B/WDR81/ADPRH/ARL8B/ATG4D/ATP6V0A1/ATP6V0A2/ATP6V0C/ATP6V0E1/ATP6V1C1/ATP6V1E1/CHMP5/GAPDH/MAP1LC3B/MFSD8/RAB33B/RAB7A/SESN1/SNX5/TECPR1/TIGAR/TP53INP2	55	-7.13737	Down
BP	GO:0016050	vesicle organization	52/1238	242/10944	3.14275e-06	0.00147888	0.00140566	BET1/BLOC1S1/BLOC1S2/BLOC1S3/BLOC1S4/BLOC1S5/BLOC1S6/CHMP6/CLCN3/GOSR2/PDCD6/PDCD6IP/PI4K2A/PI4K2B/PREB/RAB22A/RNASEK/SEC23B/SEC24A/SEC24B/SERPINE2/SNAP23/SNAP29/SNX3/STX3/TMEM9/UNC13C/UVRAG/VAMP3/VAMP4/VAPA/VPS11/VPS25/VPS41/VTI1B/YIPF4/ZFYVE16/ABCA1/ANXA2/AP1M1/ARL8B/CHMP5/DTNBP1/GOLPH3/PAFAH1B1/RAB11A/RAB32/RAB7A/RAB8B/SCARB2/SNCA/VAPB	52	-6.51647	Down
BP	GO:0032787	monocarboxylic acid metabolic process	79/1238	421/10944	3.14894e-06	0.00147888	0.00140566	ABCD4/ABHD6/ACBD7/ACMSD/ACSL4/ACSS1/ALDH5A1/ALDOB/APPL2/ASAH2/ATP8B1/CRYL1/DECR1/ECHDC3/ECHS1/EHHADH/ENO3/ENTPD5/FTCD/GAMT/GCK/HAAO/HACD2/HAO1/HAO2/HSD17B4/LIPH/LONP2/MIF/NUDT8/PAM/PARK7/PCK1/PKLR/PON3/RGN/TPI1/UCP3/UGT2A3/VDAC1/ABHD12/ACBD5/ACSS2/ADH5/ADPGK/AGXT/AKR1D1/ANGPTL3/APOA4/APP/CBR1/CBR4/CYP2J2/DECR2/DGAT2/ELOVL6/FADS2/FASN/GAPDH/GNPAT/GPX4/GRHPR/HSD17B12/IGF1/LPIN2/MAPK14/MID1IP1/PDK2/…	79	-6.51647	Down
BP	GO:1901657	glycosyl compound metabolic process	21/1238	64/10944	3.8194e-06	0.00167417	0.00159128	AKR7A2/ATIC/BLOC1S6/DNPH1/DTYMK/FUCA2/GBA/GLA/NAGA/NT5C3A/NUDT1/PRPSAP2/TYMP/TYW5/UMPS/UPP2/XDH/ADK/APRT/CBR4/PRPS1	21	-6.39244	Down
BP	GO:0055067	monovalent inorganic cation homeostasis	29/1238	107/10944	4.88904e-06	0.00200909	0.00190962	ATP6AP2/ATP6V0D1/ATP6V1H/CHP1/CLCN3/DRD2/MAPK1/NEDD4L/PPT1/RNASEK/SLC12A7/TMEM199/TMEM9/VPS33A/ACE/ATP1A1/ATP6AP1/ATP6V0A1/ATP6V0A2/ATP6V0E1/GNAI2/GRN/KCNJ2/PDK2/RAB7A/RHCG/SLC12A9/SLC4A4/SNX5	29	-6.21007	Down
BP	GO:0008088	axo-dendritic transport	22/1238	71/10944	6.53169e-06	0.00252623	0.00240115	AGTPBP1/AP3M2/BLOC1S1/BLOC1S2/BLOC1S3/BLOC1S4/BLOC1S5/BLOC1S6/KIF1B/KIF1C/MAP1A/MGARP/SOD1/APP/ARL8B/DTNBP1/HSPB1/MAPK8IP3/NEFL/PAFAH1B1/RAB27B/TRAK1	22	-5.98103	Down
BP	GO:0010256	endomembrane system organization	75/1238	402/10944	6.95642e-06	0.00254103	0.00241522	ARL6IP1/ATP8B1/BET1/BHLHA15/BLOC1S1/BLOC1S2/BLOC1S3/BLOC1S6/CHMP6/CLCN3/COG6/COG8/CSNK1A1/DNAJC28/EMC10/EMD/MAP2K1/MAPK1/PACSIN2/PDCD6IP/PI4K2A/PI4K2B/PLEKHM2/RAB22A/RAB30/RBSN/RNASEK/RTN3/SERPINE2/SNAP23/SNAP29/SNX3/SOD1/STX3/SYTL4/TMED5/TMED6/TMEM170A/TMEM33/TMEM9/TOR1A/UGCG/VAMP4/VPS11/VPS25/VTI1B/YIPF4/ABCA1/ARL8B/CAMSAP2/CASQ1/CD9/CDC42/CHMP5/DNM2/DTNBP1/GOLPH3/GORASP1/LMNA/NDRG1/PAFAH1B1/PA…	75	-5.97519	Down
BP	GO:0006914	autophagy	78/1238	424/10944	7.81157e-06	0.00256805	0.00244091	ADRA1A/ATG12/ATG4C/ATG7/ATP6V0D1/ATP6V1D/ATP6V1G1/ATP6V1H/BAG3/CAPNS1/CHMP6/DDRGK1/DRD2/EPM2A/FLCN/GBA/HDAC10/HSPB8/LAMP2/NEDD4/NRBP2/PARK7/PIM2/RAB39B/RB1CC1/RNF5/RRAGA/RUBCN/SCOC/SNAP29/STBD1/TAB2/TAB3/TBC1D17/TBK1/TMEM59/TSC2/UBQLN4/UVRAG/VDAC1/VPS11/VPS13C/VPS25/VPS33A/VPS35/VPS41/VTI1B/WDR81/ACBD5/ADPRH/ARL8B/ATG4D/ATP6V0A1/ATP6V0A2/ATP6V0C/ATP6V0E1/ATP6V1C1/ATP6V1E1/C19orf12/CHMP5/EEF1A1/GA…	78	-5.96461	Down
BP	GO:0061919	process utilizing autophagic mechanism	78/1238	424/10944	7.81157e-06	0.00256805	0.00244091	ADRA1A/ATG12/ATG4C/ATG7/ATP6V0D1/ATP6V1D/ATP6V1G1/ATP6V1H/BAG3/CAPNS1/CHMP6/DDRGK1/DRD2/EPM2A/FLCN/GBA/HDAC10/HSPB8/LAMP2/NEDD4/NRBP2/PARK7/PIM2/RAB39B/RB1CC1/RNF5/RRAGA/RUBCN/SCOC/SNAP29/STBD1/TAB2/TAB3/TBC1D17/TBK1/TMEM59/TSC2/UBQLN4/UVRAG/VDAC1/VPS11/VPS13C/VPS25/VPS33A/VPS35/VPS41/VTI1B/WDR81/ACBD5/ADPRH/ARL8B/ATG4D/ATP6V0A1/ATP6V0A2/ATP6V0C/ATP6V0E1/ATP6V1C1/ATP6V1E1/C19orf12/CHMP5/EEF1A1/GA…	78	-5.96461	Down
BP	GO:0007035	vacuolar acidification	10/1238	19/10944	1.16849e-05	0.0036585	0.00347736	ATP6AP2/ATP6V0D1/ATP6V1H/PPT1/TMEM199/TMEM9/ATP6V0A1/ATP6V0A2/ATP6V0E1/GRN	10	-5.6107	Down
BP	GO:0006067	ethanol metabolic process	6/1238	7/10944	1.31099e-05	0.00391806	0.00372408	ACSS1/ALDH2/ALDH3B1/ACSS2/ADH5/SULT1A1	6	-5.54216	Down
BP	GO:0016241	regulation of macroautophagy	32/1238	130/10944	1.45353e-05	0.0041552	0.00394948	ATG12/ATP6V0D1/ATP6V1D/ATP6V1G1/ATP6V1H/BAG3/CAPNS1/EPM2A/GBA/HSPB8/NEDD4/NRBP2/RUBCN/SCOC/TBK1/TSC2/UBQLN4/UVRAG/VDAC1/VPS13C/VPS35/ATP6V0A1/ATP6V0A2/ATP6V0C/ATP6V0E1/ATP6V1C1/ATP6V1E1/GAPDH/SESN1/SNX5/TECPR1/TIGAR	32	-5.48339	Down
BP	GO:0006644	phospholipid metabolic process	59/1238	302/10944	1.62883e-05	0.00431359	0.00410003	ABHD6/AGPAT1/BLOC1S6/BPNT1/CETP/CHP1/DGKZ/DHDDS/DPM2/EFR3A/GDPD3/GPCPD1/HEXB/ITPKA/ITPKC/LIPH/MBOAT2/MTMR2/MTMR7/OSBPL10/OSBPL5/PCYT2/PI4K2A/PI4K2B/PIGF/PIGH/PLA2G12A/PLBD1/PLBD2/SERINC4/SGMS1/SPHK2/SRD5A3/TMEM86B/UVRAG/VAPA/ABHD12/AGPAT4/ANGPTL3/APOA4/CHKA/GNPAT/GPAT3/GPX4/IMPA1/IP6K2/LPCAT2/PAFAH1B1/PI4KA/PIK3R1/PLA2G12B/PLCD1/PLCG1/PLD2/PLPP1/PNPLA8/PTDSS1/PTEN/SNCA	59	-5.44598	Down
BP	GO:0098771	inorganic ion homeostasis	86/1238	489/10944	1.64015e-05	0.00431359	0.00410003	ACO1/ADCYAP1/ADRA1A/ATP2A1/ATP6AP2/ATP6V0D1/ATP6V1G1/ATP6V1H/BCAP31/CCDC22/CD55/CHP1/CLCN3/COMMD1/CYBRD1/DMD/DRD2/FBXL5/GNG3/HEXB/HMOX2/ITPR2/JPH1/LIME1/MAPK1/NEDD4L/PPT1/PTGER2/PTH1R/RGN/RNASEK/SLC11A2/SLC12A7/SLC31A1/SLC31A2/SLC39A10/SMAD3/SOD1/SOD2/STEAP2/TFR2/TMEM199/TMEM9/TMPRSS6/VPS33A/ACE/APLNR/APP/ATP1A1/ATP6AP1/ATP6V0A1/ATP6V0A2/ATP6V0E1/B2M/C19orf12/CALCA/CASQ1/CNNM1/FKBP1B/GNAI2/GRIK2/…	86	-5.44598	Down
BP	GO:0006885	regulation of pH	20/1238	65/10944	1.91248e-05	0.00483638	0.00459693	ATP6AP2/ATP6V0D1/ATP6V1H/CHP1/CLCN3/MAPK1/PPT1/RNASEK/TMEM199/TMEM9/VPS33A/ATP6AP1/ATP6V0A1/ATP6V0A2/ATP6V0E1/GRN/PDK2/RAB7A/RHCG/SLC4A4	20	-5.33159	Down
BP	GO:0050801	ion homeostasis	87/1238	500/10944	2.22231e-05	0.00541174	0.00514381	ACO1/ADCYAP1/ADRA1A/ATP2A1/ATP6AP2/ATP6V0D1/ATP6V1G1/ATP6V1H/BCAP31/CCDC22/CD55/CHP1/CLCN3/COMMD1/CYBRD1/DMD/DRD2/FBXL5/GNG3/HEXB/HMOX2/ITPR2/JPH1/LIME1/MAPK1/NEDD4L/PPT1/PTGER2/PTH1R/RGN/RNASEK/SLC11A2/SLC12A7/SLC31A1/SLC31A2/SLC39A10/SMAD3/SOD1/SOD2/STEAP2/TFR2/TMEM199/TMEM9/TMPRSS6/VPS33A/WNK3/ACE/APLNR/APP/ATP1A1/ATP6AP1/ATP6V0A1/ATP6V0A2/ATP6V0E1/B2M/C19orf12/CALCA/CASQ1/CNNM1/FKBP1B/GNAI2/G…	87	-5.21918	Down
BP	GO:0044283	small molecule biosynthetic process	74/1238	410/10944	2.62784e-05	0.00600627	0.0057089	ACMSD/ACSS1/ASAH2/ASS1/BCAT1/BMP5/CDO1/CYB5R3/DHDDS/DTYMK/FAM3A/GAMT/GBA/GCK/GOT2/HAAO/HACD2/HSD17B1/ITPKA/ITPKC/LIPH/MIF/OAT/PARK7/PCBD1/PCK1/PKLR/PTH1R/PTS/QDPR/RGN/SOD1/SORD/SPHK2/SPR/SRD5A3/TPI1/ADK/AGXT/AKR1D1/APOA4/APOB/APRT/ARPP19/BHMT/CBR1/CBR4/CHST15/DECR2/DGAT2/ELOVL6/FADS2/FASN/FGF1/G6PD/GFI1/GGT7/GOT1/GPX4/HSD17B12/IMPA1/IP6K2/MGST3/MID1IP1/MTHFD1/PDK2/PNPLA8/PRPS1/PTGIS/RBP4/SCD/SCP2…	74	-5.11495	Down
BP	GO:0010506	regulation of autophagy	52/1238	260/10944	2.64915e-05	0.00600627	0.0057089	ADRA1A/ATG12/ATG7/ATP6V0D1/ATP6V1D/ATP6V1G1/ATP6V1H/BAG3/CAPNS1/EPM2A/FLCN/GBA/HSPB8/NEDD4/NRBP2/PARK7/PIM2/RAB39B/RNF5/RRAGA/RUBCN/SCOC/TAB2/TAB3/TBK1/TMEM59/TSC2/UBQLN4/UVRAG/VDAC1/VPS13C/VPS35/ATP6V0A1/ATP6V0A2/ATP6V0C/ATP6V0E1/ATP6V1C1/ATP6V1E1/EEF1A1/GAPDH/GPR137B/HSPB1/ITPR1/MFSD8/PSAP/SESN1/SNCA/SNX5/STAT3/TECPR1/TIGAR/TP53INP2	52	-5.11495	Down
BP	GO:0019400	alditol metabolic process	9/1238	17/10944	3.07215e-05	0.00646155	0.00614164	GPD2/PCK1/SORD/TKFC/TPI1/ANGPTL3/DGAT2/GOT1/MOGAT2	9	-5.04189	Down
BP	GO:0055080	cation homeostasis	84/1238	483/10944	3.13818e-05	0.00646155	0.00614164	ACO1/ADCYAP1/ADRA1A/ATP2A1/ATP6AP2/ATP6V0D1/ATP6V1G1/ATP6V1H/BCAP31/CCDC22/CD55/CHP1/CLCN3/COMMD1/CYBRD1/DMD/DRD2/FBXL5/GNG3/HEXB/HMOX2/ITPR2/JPH1/LIME1/MAPK1/NEDD4L/PPT1/PTGER2/PTH1R/RGN/RNASEK/SLC11A2/SLC12A7/SLC31A1/SLC31A2/SLC39A10/SMAD3/SOD1/SOD2/STEAP2/TFR2/TMEM199/TMEM9/TMPRSS6/VPS33A/ACE/APLNR/APP/ATP1A1/ATP6AP1/ATP6V0A1/ATP6V0A2/ATP6V0E1/B2M/C19orf12/CALCA/CASQ1/CNNM1/FKBP1B/GNAI2/GRIK2/…	84	-5.04189	Down
BP	GO:0016052	carbohydrate catabolic process	29/1238	117/10944	3.14479e-05	0.00646155	0.00614164	ALDOB/AMY2A/ENO3/ENTPD5/GALT/GCK/GM2A/GPD2/HEXB/MANBA/NAGA/PKLR/RB1CC1/RBKS/SI/SORD/STBD1/TKFC/TPI1/ADPGK/APP/GAPDH/GLB1/IGF1/PFKM/SCARB2/SLC4A4/STAT3/TIGAR	29	-5.04189	Down
BP	GO:0046174	polyol catabolic process	10/1238	21/10944	3.60423e-05	0.00718116	0.00682563	BPNT1/GPD2/MTMR2/MTMR7/NUDT3/SORD/TKFC/TPI1/IMPA1/PTEN	10	-4.93629	Down
BP	GO:0009117	nucleotide metabolic process	65/1238	352/10944	3.94691e-05	0.00763263	0.00725474	ACMSD/ACSL4/ACSS1/AK4/AK5/ALDOB/ASPDH/ATIC/BPNT1/DIP2A/DNPH1/DTYMK/ENO3/ENTPD5/FLCN/GCK/HAAO/HACD2/HSD17B4/ITPA/NAMPT/NT5C3A/NUDT15/NUDT18/NUDT3/NUDT8/PAPSS2/PARK7/PDE7B/PKLR/PPT1/PRPSAP2/SPHK2/TPI1/TYMP/UMPS/UPP2/XDH/ACSS2/ADK/ADPGK/APP/APRT/ATP6V0C/DGAT2/ELOVL6/GAPDH/GIMAP7/HSD17B12/IGF1/MTHFD1/NADK/NME2/NPPC/PDK2/PFKM/PRPS1/PTGIS/SLC22A13/SLC26A2/SLC4A4/SNCA/STAT3/SULT1A1/TIGAR	65	-4.87532	Down
BP	GO:0016197	endosomal transport	39/1238	180/10944	4.30479e-05	0.00790699	0.00751552	ATP9A/BET1L/BLOC1S1/BLOC1S2/BLOC1S6/CCDC22/CCDC93/CHMP6/RBSN/SNX2/SNX3/SNX8/TBC1D17/TMEM50A/TRAPPC10/VAMP3/VAMP4/VPS25/VPS29/VPS35/VTI1B/YKT6/ZFYVE16/ABCA1/ACAP2/ARL8B/ATP6AP1/CHMP5/LEPROT/RAB11A/RAB11B/RAB11FIP3/RAB6A/RAB7A/SNX1/SNX27/SNX5/TBC1D10A/TOM1	39	-4.84001	Down
BP	GO:0006879	cellular iron ion homeostasis	16/1238	48/10944	4.3293e-05	0.00790699	0.00751552	ACO1/ATP6V0D1/ATP6V1G1/CYBRD1/SLC11A2/SOD1/STEAP2/TFR2/TMEM199/TMPRSS6/ATP6AP1/ATP6V0A2/ISCU/NDFIP1/SMAD4/TFRC	16	-4.84001	Down
BP	GO:0034498	early endosome to Golgi transport	6/1238	8/10944	4.73876e-05	0.0081993	0.00779335	RBSN/SNX2/SNX8/TRAPPC10/RAB6A/SNX1	6	-4.80371	Down
BP	GO:0060155	platelet dense granule organization	6/1238	8/10944	4.73876e-05	0.0081993	0.00779335	BLOC1S1/BLOC1S2/BLOC1S3/BLOC1S6/ABCA1/DTNBP1	6	-4.80371	Down
BP	GO:0090407	organophosphate biosynthetic process	75/1238	425/10944	5.07628e-05	0.00855809	0.00813439	ACMSD/ACSL4/ACSS1/AGPAT1/AK4/AK5/ASPDH/ATIC/BPNT1/CHP1/DGKZ/DHDDS/DIP2A/DPM2/DTYMK/EFR3A/FLCN/HAAO/HACD2/HEXB/ITPKA/ITPKC/LIPH/MBOAT2/MTMR2/MTMR7/NAMPT/PAPSS2/PCYT2/PI4K2A/PI4K2B/PIGF/PIGH/PKLR/PPT1/PRPSAP2/PTH1R/SERINC4/SGMS1/SPHK2/SRD5A3/TPI1/UMPS/UPP2/UVRAG/VAPA/ACSS2/ADK/AGPAT4/APRT/ATP6V0C/CHKA/ELOVL6/G6PD/GNPAT/GPAT3/HSD17B12/IMPA1/IP6K2/LPCAT2/MTHFD1/NADK/NME2/NPPC/PDK2/PI4KA/PIK3R1/PLD2/P…	75	-4.76088	Down
BP	GO:0034308	primary alcohol metabolic process	19/1238	64/10944	5.34524e-05	0.00878623	0.00835123	ACSS1/AKR7A2/ALDH2/ALDH3B1/BMP5/DHRS7/GDPD3/GPD2/HAO1/PARK7/RDH11/RDH8/ACSS2/ADH5/CBR4/DGAT2/IGF1/RBP4/SULT1A1	19	-4.73457	Down
BP	GO:0046916	cellular transition metal ion homeostasis	21/1238	75/10944	5.75628e-05	0.00923111	0.00877408	ACO1/ATP6V0D1/ATP6V1G1/CCDC22/CYBRD1/SLC11A2/SLC31A1/SLC31A2/SLC39A10/SOD1/STEAP2/TFR2/TMEM199/TMPRSS6/APP/ATP6AP1/ATP6V0A2/ISCU/NDFIP1/SMAD4/TFRC	21	-4.68518	Down
BP	GO:0051452	intracellular pH reduction	13/1238	35/10944	6.27575e-05	0.00982453	0.00933812	ATP6AP2/ATP6V0D1/ATP6V1H/CLCN3/PPT1/RNASEK/TMEM199/TMEM9/ATP6V0A1/ATP6V0A2/ATP6V0E1/GRN/RAB7A	13	-4.62287	Down
BP	GO:0006753	nucleoside phosphate metabolic process	65/1238	358/10944	6.71153e-05	0.0102624	0.00975431	ACMSD/ACSL4/ACSS1/AK4/AK5/ALDOB/ASPDH/ATIC/BPNT1/DIP2A/DNPH1/DTYMK/ENO3/ENTPD5/FLCN/GCK/HAAO/HACD2/HSD17B4/ITPA/NAMPT/NT5C3A/NUDT15/NUDT18/NUDT3/NUDT8/PAPSS2/PARK7/PDE7B/PKLR/PPT1/PRPSAP2/SPHK2/TPI1/TYMP/UMPS/UPP2/XDH/ACSS2/ADK/ADPGK/APP/APRT/ATP6V0C/DGAT2/ELOVL6/GAPDH/GIMAP7/HSD17B12/IGF1/MTHFD1/NADK/NME2/NPPC/PDK2/PFKM/PRPS1/PTGIS/SLC22A13/SLC26A2/SLC4A4/SNCA/STAT3/SULT1A1/TIGAR	65	-4.57927	Down
BP	GO:0030004	cellular monovalent inorganic cation homeostasis	21/1238	76/10944	7.11924e-05	0.0106384	0.0101117	ATP6AP2/ATP6V0D1/ATP6V1H/CHP1/CLCN3/MAPK1/NEDD4L/PPT1/RNASEK/TMEM199/TMEM9/VPS33A/ATP1A1/ATP6AP1/ATP6V0A1/ATP6V0A2/ATP6V0E1/GRN/KCNJ2/RAB7A/SLC4A4	21	-4.54328	Down
BP	GO:0006071	glycerol metabolic process	8/1238	15/10944	8.1156e-05	0.0118578	0.0112707	GPD2/PCK1/TKFC/TPI1/ANGPTL3/DGAT2/GOT1/MOGAT2	8	-4.43477	Down
BP	GO:0055086	nucleobase-containing small molecule metabolic process	72/1238	411/10944	9.08476e-05	0.0127559	0.0121244	ACMSD/ACSL4/ACSS1/AK4/AK5/ALDH6A1/ALDOB/AMDHD2/ASPDH/ATIC/BLOC1S6/BPNT1/DIP2A/DNPH1/DTYMK/ENO3/ENTPD5/FLCN/GALT/GCK/HAAO/HACD2/HSD17B4/ITPA/MAPK1/NAMPT/NT5C3A/NUDT1/NUDT15/NUDT18/NUDT3/NUDT8/PAPSS2/PARK7/PDE7B/PKLR/PPT1/PRPSAP2/SPHK2/TPI1/TYMP/UAP1L1/UMPS/UPP2/XDH/ACSS2/ADK/ADPGK/APP/APRT/ATP6V0C/DGAT2/ELOVL6/GAPDH/GIMAP7/HSD17B12/IGF1/MTHFD1/NADK/NME2/NPPC/PDK2/PFKM/PRPS1/PTGIS/SLC22A13/SLC26A2/…	72	-4.36176	Down
BP	GO:0030641	regulation of cellular pH	18/1238	61/10944	9.1183e-05	0.0127559	0.0121244	ATP6AP2/ATP6V0D1/ATP6V1H/CHP1/CLCN3/MAPK1/PPT1/RNASEK/TMEM199/TMEM9/VPS33A/ATP6AP1/ATP6V0A1/ATP6V0A2/ATP6V0E1/GRN/RAB7A/SLC4A4	18	-4.36176	Down
BP	GO:1901616	organic hydroxy compound catabolic process	16/1238	51/10944	9.91527e-05	0.0135818	0.0129094	ALDH2/ALDH3B1/BPNT1/GPD2/HAO1/MTMR2/MTMR7/NUDT3/SORD/SRD5A3/TKFC/TPI1/AKR1D1/IMPA1/PTEN/SULT1A1	16	-4.29902	Down
BP	GO:0051898	negative regulation of protein kinase B signaling	12/1238	32/10944	0.000107845	0.014471	0.0137545	CIB1/DRD2/FLCN/MSTN/PDCD6/PPP2CA/SFRP5/TSC2/XDH/MUL1/PTEN/SLC9A3R1	12	-4.23561	Down
BP	GO:0006163	purine nucleotide metabolic process	52/1238	275/10944	0.000123358	0.015439	0.0146746	ACSL4/ACSS1/AK4/AK5/ALDOB/ATIC/BPNT1/DIP2A/DNPH1/ENO3/ENTPD5/FLCN/GCK/HACD2/HSD17B4/ITPA/NUDT15/NUDT18/NUDT3/NUDT8/PAPSS2/PDE7B/PKLR/PPT1/PRPSAP2/SPHK2/TPI1/XDH/ACSS2/ADK/ADPGK/APP/APRT/ATP6V0C/DGAT2/ELOVL6/GAPDH/GIMAP7/HSD17B12/IGF1/MTHFD1/NME2/NPPC/PDK2/PFKM/PRPS1/SLC26A2/SLC4A4/SNCA/STAT3/SULT1A1/TIGAR	52	-4.17086	Down
BP	GO:0035646	endosome to melanosome transport	6/1238	9/10944	0.000128497	0.015439	0.0146746	BLOC1S3/BLOC1S5/BLOC1S6/CD63/AP1M1/RAB32	6	-4.17086	Down
BP	GO:0043485	endosome to pigment granule transport	6/1238	9/10944	0.000128497	0.015439	0.0146746	BLOC1S3/BLOC1S5/BLOC1S6/CD63/AP1M1/RAB32	6	-4.17086	Down
BP	GO:0048757	pigment granule maturation	6/1238	9/10944	0.000128497	0.015439	0.0146746	BLOC1S3/BLOC1S5/BLOC1S6/CD63/AP1M1/RAB32	6	-4.17086	Down
BP	GO:0007034	vacuolar transport	30/1238	132/10944	0.000129973	0.015439	0.0146746	ATP6V0D1/CHMP6/GNPTAB/LAMP2/M6PR/NEDD4/RBSN/RHOB/RNF157/TMEM50A/VPS11/VPS13C/VPS25/VPS33A/VPS35/VPS41/VTI1B/ZFYVE16/ARL8B/CHMP5/GRN/LAMP1/LEPROT/LRP1/NDFIP1/PSAP/RAB7A/SCARB2/SNX27/TRAK1	30	-4.17086	Down
BP	GO:0046173	polyol biosynthetic process	15/1238	47/10944	0.000130969	0.015439	0.0146746	ASAH2/GBA/ITPKA/ITPKC/PCBD1/PCK1/PTH1R/PTS/QDPR/SPHK2/SPR/GOT1/IMPA1/IP6K2/SNCA	15	-4.17086	Down
BP	GO:0046395	carboxylic acid catabolic process	39/1238	189/10944	0.000131496	0.015439	0.0146746	ABCD4/ACMSD/ALDH1L1/ALDH4A1/ALDH5A1/ALDH6A1/AMDHD2/AMT/ARG1/BCKDHB/CDO1/DECR1/ECHS1/EHHADH/FTCD/GNPDA1/GOT2/HAAO/HAO1/HDC/HIBCH/HSD17B4/LONP2/NPL/NUDT8/OAT/PCK1/PON3/PRODH/QDPR/AGXT/AKR1D1/DECR2/GCSH/GOT1/GPT2/LPIN2/MAT1A/SCP2	39	-4.17086	Down
BP	GO:0006631	fatty acid metabolic process	51/1238	270/10944	0.000146833	0.0169373	0.0160988	ABCD4/ABHD6/ACBD7/ACSL4/ACSS1/APPL2/ASAH2/CRYL1/DECR1/ECHDC3/ECHS1/EHHADH/HACD2/HAO1/HAO2/HSD17B4/LIPH/LONP2/MIF/NUDT8/PAM/PCK1/RGN/UCP3/ABHD12/ACBD5/ADH5/ANGPTL3/APOA4/CBR1/CBR4/CYP2J2/DECR2/DGAT2/ELOVL6/FADS2/FASN/GNPAT/GPX4/HSD17B12/LPIN2/MAPK14/MID1IP1/PDK2/PNPLA8/PTGIS/SCD/SCP2/SLC22A13/SNCA/TBXAS1	51	-4.07824	Down
BP	GO:0072521	purine-containing compound metabolic process	54/1238	293/10944	0.00018354	0.0207381	0.0197114	ACSL4/ACSS1/AK4/AK5/ALDOB/ATIC/BLOC1S6/BPNT1/DIP2A/DNPH1/ENO3/ENTPD5/FLCN/GCK/HACD2/HSD17B4/ITPA/NUDT1/NUDT15/NUDT18/NUDT3/NUDT8/PAPSS2/PDE7B/PKLR/PPT1/PRPSAP2/SPHK2/TPI1/XDH/ACSS2/ADK/ADPGK/APP/APRT/ATP6V0C/DGAT2/ELOVL6/GAPDH/GIMAP7/HSD17B12/IGF1/MTHFD1/NME2/NPPC/PDK2/PFKM/PRPS1/SLC26A2/SLC4A4/SNCA/STAT3/SULT1A1/TIGAR	54	-3.87578	Down
BP	GO:0016054	organic acid catabolic process	39/1238	192/10944	0.000186091	0.0207381	0.0197114	ABCD4/ACMSD/ALDH1L1/ALDH4A1/ALDH5A1/ALDH6A1/AMDHD2/AMT/ARG1/BCKDHB/CDO1/DECR1/ECHS1/EHHADH/FTCD/GNPDA1/GOT2/HAAO/HAO1/HDC/HIBCH/HSD17B4/LONP2/NPL/NUDT8/OAT/PCK1/PON3/PRODH/QDPR/AGXT/AKR1D1/DECR2/GCSH/GOT1/GPT2/LPIN2/MAT1A/SCP2	39	-3.87578	Down
BP	GO:0010970	transport along microtubule	30/1238	135/10944	0.0001987	0.0214929	0.0204288	AGTPBP1/AP3M2/BAG3/BLOC1S1/BLOC1S2/BLOC1S3/BLOC1S4/BLOC1S5/BLOC1S6/IFT172/KIF1B/KIF1C/MAP1A/MGARP/SOD1/APP/ARL3/ARL8B/CDC42/DTNBP1/HSPB1/LAMP1/MAPK8IP3/NEFL/PAFAH1B1/RAB27B/RAB6A/SSX2IP/TRAK1/UBB	30	-3.84003	Down
BP	GO:0005975	carbohydrate metabolic process	75/1238	443/10944	0.000199402	0.0214929	0.0204288	AKR7A2/ALDH2/ALDOB/AMDHD2/AMY2A/B3GALNT1/B3GAT2/B4GALT5/BPNT1/CHID1/ENO3/ENTPD5/FAM3A/FUCA2/FUOM/GALT/GCK/GLA/GLO1/GM2A/GNPDA1/GNPTAB/GPD2/HEXB/IDUA/IGFBP4/ITPKA/KCNJ11/MAN2B2/MANBA/MTMR2/MTMR7/NAGA/NPL/PCK1/PKLR/PTH1R/RB1CC1/RBKS/RGN/SI/SLC35A1/SORD/ST3GAL3/ST6GALNAC6/STBD1/TKFC/TPI1/ADPGK/ANGPTL3/APP/ARPP19/B4GALT1/CHST15/DGAT2/G6PD/GAPDH/GLB1/GOT1/IGF1/IMPA1/LCTL/MAPK14/MOGAT2/PDK2/PFKFB4/PFKM…	75	-3.84003	Down
BP	GO:1901136	carbohydrate derivative catabolic process	28/1238	123/10944	0.000208923	0.022156	0.0210591	AMDHD2/FUCA2/GALT/GBA/GLA/GM2A/GNPDA1/HEXB/HPSE2/IDS/IDUA/ITPA/MANBA/NAGA/NPL/NUDT1/NUDT15/NUDT18/NUDT3/NUDT8/PDE7B/SGSH/TYMP/UPP2/XDH/CTSL/GLB1/GNS	28	-3.80965	Down
BP	GO:0061462	protein localization to lysosome	13/1238	39/10944	0.000223973	0.0233749	0.0222176	GLMP/GNPTAB/LAMP2/LAMTOR4/LAMTOR5/M6PR/NEDD4/RNF128/ZFYVE16/GPR137B/RAB7A/RTN4/SCARB2	13	-3.75609	Down
BP	GO:0046165	alcohol biosynthetic process	26/1238	112/10944	0.000249646	0.0256473	0.0243775	ASAH2/BMP5/CYB5R3/DHDDS/GBA/ITPKA/ITPKC/PARK7/PCBD1/PCK1/PTH1R/PTS/QDPR/SOD1/SPHK2/SPR/SRD5A3/APOA4/APOB/FGF1/G6PD/GFI1/GOT1/IMPA1/IP6K2/SNCA	26	-3.66332	Down
BP	GO:0006665	sphingolipid metabolic process	28/1238	125/10944	0.000278145	0.0281355	0.0267425	ALDH3B1/ASAH2/B3GALNT1/B4GALT5/CERS4/GBA/GLA/GM2A/HACD2/HEXB/NAGA/ORMDL1/PPP2CA/PPT1/SGMS1/SPHK2/ST3GAL3/ST6GALNAC6/SUMF1/TM9SF2/UGCG/VAPA/CERK/CERS2/ELOVL6/GLB1/PLPP1/PSAP	28	-3.57072	Down
BP	GO:0019693	ribose phosphate metabolic process	52/1238	284/10944	0.000283175	0.0282102	0.0268135	ACSL4/ACSS1/AK4/AK5/ALDOB/ATIC/BPNT1/DIP2A/ENO3/ENTPD5/FLCN/GCK/HACD2/HSD17B4/ITPA/NUDT18/NUDT3/NUDT8/PAPSS2/PDE7B/PKLR/PPT1/PRPSAP2/SPHK2/TPI1/UMPS/UPP2/XDH/ACSS2/ADK/ADPGK/APP/APRT/ATP6V0C/DGAT2/ELOVL6/G6PD/GAPDH/GIMAP7/HSD17B12/IGF1/NME2/NPPC/PDK2/PFKM/PRPS1/SLC26A2/SLC4A4/SNCA/STAT3/SULT1A1/TIGAR	52	-3.56807	Down
BP	GO:0016482	cytosolic transport	30/1238	138/10944	0.000298152	0.029259	0.0278104	ATP9A/BET1L/FLNA/KIF1C/MAP2K1/MAPK1/MTMR2/RBSN/SNX2/SNX3/SNX8/TBC1D17/TRAPPC10/VAMP3/VPS11/VPS13C/VPS29/VPS35/VTI1B/WDR81/YKT6/ACTR2/ARL8B/EZR/LAMP1/RAB6A/RAB7A/SNX1/SNX5/TBC1D10A	30	-3.53157	Down
BP	GO:0006790	sulfur compound metabolic process	46/1238	244/10944	0.000318793	0.0308244	0.0292983	ACSL4/ACSS1/AHCY/BPNT1/CDO1/CLIC5/CTNS/DIP2A/GLO1/HACD2/HSD17B4/IDUA/ISCA2/NUDT8/PAPSS2/PARK7/PPT1/SOD1/SOD2/ST3GAL3/SULT6B1/XDH/ACSS2/AGXT/BHMT/CHST15/DGAT2/ELOVL6/G6PD/GGT7/GHR/GLB1/GNS/GPX4/GSTA4/HSD17B12/ISCU/MAT1A/MICAL2/MSRA/MTHFD1/PDK2/SLC19A3/SLC26A2/SNCA/SULT1A1	46	-3.47945	Down
BP	GO:0051453	regulation of intracellular pH	16/1238	56/10944	0.000333189	0.0317496	0.0301777	ATP6AP2/ATP6V0D1/ATP6V1H/CHP1/CLCN3/PPT1/RNASEK/TMEM199/TMEM9/VPS33A/ATP6V0A1/ATP6V0A2/ATP6V0E1/GRN/RAB7A/SLC4A4	16	-3.44988	Down
BP	GO:0010959	regulation of metal ion transport	46/1238	245/10944	0.000350592	0.0327784	0.0311555	ATP2A1/CAMK2A/CD63/CHP1/COMMD1/DMD/DRD2/FLNA/FXYD3/GCK/JPH1/LIME1/NEDD4/NEDD4L/PRSS8/PSEN2/RGN/SERPINE2/SLC31A2/SPHK2/TSPAN13/VDAC1/WNK3/ACE/APLNR/ATP1A1/B2M/CASQ1/DNM2/DPP10/FHL1/FKBP1B/G6PD/GEM/GNAI2/GNB5/ISCU/KCNJ2/LGALS3/MYLK/PLCG1/SCN3B/SLC9A3R1/SNCA/SPINK1/TESC	46	-3.41799	Down
BP	GO:0006575	cellular modified amino acid metabolic process	29/1238	133/10944	0.000353957	0.0327784	0.0311555	ALDH1L1/ALDH4A1/ASS1/ATIC/CLIC5/CTNS/DMGDH/FTCD/GAMT/GLO1/GOT2/IYD/MBOAT2/OSBPL10/OSBPL5/PARK7/PRODH/SLC16A10/SOD1/SOD2/ABHD12/BHMT/CTSB/G6PD/GGT7/GPX4/GSTA4/MTHFD1/PTDSS1	29	-3.41799	Down
BP	GO:0009116	nucleoside metabolic process	14/1238	46/10944	0.000380084	0.034709	0.0329906	ATIC/BLOC1S6/DNPH1/DTYMK/NT5C3A/NUDT1/PRPSAP2/TYMP/UMPS/UPP2/XDH/ADK/APRT/PRPS1	14	-3.36076	Down
BP	GO:0009165	nucleotide biosynthetic process	36/1238	179/10944	0.000395261	0.0349376	0.0332078	ACMSD/ACSL4/ACSS1/AK4/AK5/ASPDH/ATIC/DIP2A/DTYMK/FLCN/HAAO/HACD2/NAMPT/PAPSS2/PKLR/PPT1/PRPSAP2/SPHK2/UMPS/UPP2/ACSS2/ADK/APRT/ATP6V0C/ELOVL6/HSD17B12/MTHFD1/NADK/NME2/NPPC/PDK2/PRPS1/PTGIS/SLC22A13/SLC26A2/SNCA	36	-3.35419	Down
BP	GO:0048490	anterograde synaptic vesicle transport	8/1238	18/10944	0.000403841	0.0349376	0.0332078	AP3M2/BLOC1S1/BLOC1S2/BLOC1S3/BLOC1S4/BLOC1S5/BLOC1S6/DTNBP1	8	-3.35419	Down
BP	GO:0099514	synaptic vesicle cytoskeletal transport	8/1238	18/10944	0.000403841	0.0349376	0.0332078	AP3M2/BLOC1S1/BLOC1S2/BLOC1S3/BLOC1S4/BLOC1S5/BLOC1S6/DTNBP1	8	-3.35419	Down
BP	GO:0099517	synaptic vesicle transport along microtubule	8/1238	18/10944	0.000403841	0.0349376	0.0332078	AP3M2/BLOC1S1/BLOC1S2/BLOC1S3/BLOC1S4/BLOC1S5/BLOC1S6/DTNBP1	8	-3.35419	Down
BP	GO:1901293	nucleoside phosphate biosynthetic process	36/1238	180/10944	0.000441594	0.0377075	0.0358407	ACMSD/ACSL4/ACSS1/AK4/AK5/ASPDH/ATIC/DIP2A/DTYMK/FLCN/HAAO/HACD2/NAMPT/PAPSS2/PKLR/PPT1/PRPSAP2/SPHK2/UMPS/UPP2/ACSS2/ADK/APRT/ATP6V0C/ELOVL6/HSD17B12/MTHFD1/NADK/NME2/NPPC/PDK2/PRPS1/PTGIS/SLC22A13/SLC26A2/SNCA	36	-3.2779	Down
BP	GO:0009063	cellular amino acid catabolic process	22/1238	92/10944	0.000471019	0.0397045	0.0377387	ACMSD/ALDH4A1/ALDH5A1/ALDH6A1/AMT/ARG1/BCKDHB/CDO1/ECHS1/FTCD/GOT2/HAAO/HDC/HIBCH/OAT/PRODH/QDPR/AGXT/GCSH/GOT1/GPT2/MAT1A	22	-3.22629	Down
BP	GO:0009611	response to wounding	68/1238	407/10944	0.00056997	0.046096	0.0438138	ARG1/BLOC1S3/BLOC1S4/BLOC1S6/C1GALT1C1/CHMP6/CPB2/CTSG/DCBLD2/DGKZ/DRD2/FGFR1OP2/FLNA/GNA12/HBEGF/HPS5/MAP2K1/MERTK/PAPSS2/PRDX2/SERPIND1/SERPINE2/SERPING1/SMAD3/SOD1/SOD2/SYTL4/TGFBR1/TOR1A/APOA4/APOH/ARL8B/B4GALT1/CADM4/CD9/CERS2/CHMP5/CLDN19/CLDN3/CRK/CSRP1/DMTN/DSP/DTNBP1/EMILIN2/FGF1/FKBP1B/GRN/HSPB1/IGF1/INHBB/JUN/KANK1/MAG/MAP2K4/MAPK14/MAPK8IP3/MYLK/NEFL/PPP3CA/PRKG1/PTEN/PTPRF/SCUBE1/SMA…	68	-3.07703	Down
BP	GO:0036295	cellular response to increased oxygen levels	6/1238	11/10944	0.000577812	0.046096	0.0438138	ATG7/ATP6V0D1/ATP6V1G1/TMEM199/ATP6AP1/ATP6V0A2	6	-3.07703	Down
BP	GO:0043476	pigment accumulation	6/1238	11/10944	0.000577812	0.046096	0.0438138	BLOC1S3/BLOC1S5/BLOC1S6/CD63/AP1M1/RAB32	6	-3.07703	Down
BP	GO:0043482	cellular pigment accumulation	6/1238	11/10944	0.000577812	0.046096	0.0438138	BLOC1S3/BLOC1S5/BLOC1S6/CD63/AP1M1/RAB32	6	-3.07703	Down
BP	GO:0016042	lipid catabolic process	42/1238	223/10944	0.000581896	0.046096	0.0438138	ABCD4/ABHD6/ASAH2/DECR1/ECHS1/EHHADH/GBA/GDPD3/GLA/GM2A/GPCPD1/HAO1/HEXB/HINT2/HSD17B4/LIPA/LIPH/LONP2/NAGA/NUDT8/PCK1/PLA2G12A/PLBD1/PLBD2/PPT1/SRD5A1/SRD5A3/ABHD12/AKR1D1/ANGPTL3/APOA4/APOB/DECR2/LPIN2/PAFAH1B1/PLA2G12B/PLCD1/PLCG1/PLD2/PNPLA8/RAB7A/SCP2	42	-3.07703	Down
BP	GO:0042147	retrograde transport, endosome to Golgi	18/1238	70/10944	0.000599588	0.046932	0.0446084	ATP9A/BET1L/RBSN/SNX2/SNX3/SNX8/TBC1D17/TRAPPC10/VAMP3/VPS29/VPS35/VTI1B/YKT6/RAB6A/RAB7A/SNX1/SNX5/TBC1D10A	18	-3.05906	Down
BP	GO:0009150	purine ribonucleotide metabolic process	47/1238	258/10944	0.000611634	0.0470535	0.0447239	ACSL4/ACSS1/AK4/AK5/ALDOB/ATIC/BPNT1/DIP2A/ENO3/ENTPD5/FLCN/GCK/HACD2/HSD17B4/ITPA/NUDT18/NUDT3/NUDT8/PAPSS2/PDE7B/PKLR/PPT1/SPHK2/TPI1/XDH/ACSS2/ADK/ADPGK/APP/APRT/ATP6V0C/DGAT2/ELOVL6/GAPDH/GIMAP7/HSD17B12/IGF1/NME2/NPPC/PDK2/PFKM/SLC26A2/SLC4A4/SNCA/STAT3/SULT1A1/TIGAR	47	-3.05647	Down
BP	GO:0033059	cellular pigmentation	14/1238	48/10944	0.000615453	0.0470535	0.0447239	BLOC1S1/BLOC1S2/BLOC1S3/BLOC1S4/BLOC1S5/BLOC1S6/CD63/VPS33A/AP1M1/DTNBP1/RAB11A/RAB11B/RAB27B/RAB32	14	-3.05647	Down
BP	GO:0007039	protein catabolic process in the vacuole	8/1238	19/10944	0.0006288	0.0472777	0.044937	BLOC1S2/GBA/LAMP2/RNF128/TMEM199/VPS35/LRP1/MFSD8	8	-3.05172	Down
BP	GO:0072665	protein localization to vacuole	16/1238	59/10944	0.000632766	0.0472777	0.044937	GLMP/GNPTAB/LAMP2/LAMTOR4/LAMTOR5/M6PR/NEDD4/RNF128/VPS13C/VPS25/VPS41/ZFYVE16/GPR137B/RAB7A/RTN4/SCARB2	16	-3.05172	Down
BP	GO:0071786	endoplasmic reticulum tubular network organization	7/1238	15/10944	0.000658999	0.0486845	0.0462741	ARL6IP1/RTN3/TMEM170A/TMEM33/RAB18/REEP2/RTN4	7	-3.0224	Down
BP	GO:0045104	intermediate filament cytoskeleton organization	12/1238	38/10944	0.000678885	0.049384	0.046939	CSNK1A1/DNAJB6/KRT19/SOD1/TOR1A/DSP/FAM83H/INA/KRT17/KRT18/KRT8/NEFL	12	-3.00813	Down
BP	GO:0015918	sterol transport	17/1238	65/10944	0.00068349	0.049384	0.046939	ABCG5/CETP/GRAMD1C/OSBPL10/OSBPL5/SEC24A/SOAT2/VAPA/ABCA1/ANXA2/APOA4/APOB/ARL8B/LIMA1/LRP1/OSBP2/SCP2	17	-3.00813	Down
BP	GO:0006873	cellular ion homeostasis	71/1238	432/10944	0.000698782	0.0495137	0.0470623	ACO1/ADCYAP1/ADRA1A/ATP2A1/ATP6AP2/ATP6V0D1/ATP6V1G1/ATP6V1H/BCAP31/CCDC22/CD55/CHP1/CLCN3/CYBRD1/DMD/DRD2/GNG3/HEXB/ITPR2/JPH1/LIME1/MAPK1/NEDD4L/PPT1/PTGER2/PTH1R/RGN/RNASEK/SLC11A2/SLC31A1/SLC31A2/SLC39A10/SMAD3/SOD1/STEAP2/TFR2/TMEM199/TMEM9/TMPRSS6/VPS33A/APLNR/APP/ATP1A1/ATP6AP1/ATP6V0A1/ATP6V0A2/ATP6V0E1/C19orf12/CALCA/CASQ1/FKBP1B/GRIK2/GRIN2D/GRINA/GRN/ISCU/ITPR1/KCNJ2/NDFIP1/PLCG1/RAB7A…	71	-3.00551	Down
BP	GO:0042176	regulation of protein catabolic process	55/1238	316/10944	0.000700346	0.0495137	0.0470623	AGTPBP1/ATG7/ATRAID/BANP/BCAP31/CCDC22/CHFR/CHMP6/COMMD1/CSNK1A1/CTSC/DDRGK1/DET1/DNAJB2/FAM83D/FBXL5/FLNA/GBA/GNA12/MAP1A/NEDD4/NEDD4L/NUDT15/PARK7/RAD23B/RGN/RNF128/SERPINE2/SMAD3/SNX3/STYX/TMEM9/TTC36/UBQLN4/VPS11/VPS35/WWP1/ANXA2/C4BPA/CDKN1B/DESI1/EEF1A1/EZR/LRP1/MFSD8/NDFIP1/PTEN/PTTG1IP/RAB7A/SMAD4/SNCA/SNX1/TRIM39/UBB/VGLL4	55	-3.00551	Down
CC	GO:0005774	vacuolar membrane	92/1270	343/11338	3.12292e-16	2.40465e-13	2.14989e-13	ABCD4/ABHD6/AP1S3/ATP6AP2/ATP6V0D1/ATP6V1D/ATP6V1F/ATP6V1G1/ATP6V1H/ATRAID/BLOC1S1/BRI3/CD164/CD63/CHMP6/CLCN3/CLCN5/CLCN6/CTNS/CYBRD1/FLCN/GBA/GLMP/LAMP2/LAMTOR3/LAMTOR4/LAMTOR5/M6PR/MANBA/MTMR2/OSTM1/PI4K2A/PIGR/PLEKHM2/PSEN2/RB1CC1/RNASEK/RNF13/RRAGA/SLC11A2/SLC35F6/SLC36A1/SNAP29/SPHK2/TMEM179B/TMEM199/TMEM59/TMEM9/UVRAG/VAPA/VPS11/VPS33A/VPS35/VPS41/VTI1B/WDR81/ZFYVE26/ANXA2/AP1M1/ARL8B/ATP6…	92	-29.0562	Down
CC	GO:0005765	lysosomal membrane	85/1270	312/11338	1.64094e-15	4.21174e-13	3.76552e-13	ABCD4/ABHD6/AP1S3/ATP6AP2/ATP6V0D1/ATP6V1D/ATP6V1G1/ATP6V1H/ATRAID/BLOC1S1/BRI3/CD164/CD63/CHMP6/CLCN3/CLCN5/CLCN6/CTNS/CYBRD1/FLCN/GBA/GLMP/LAMP2/LAMTOR3/LAMTOR4/LAMTOR5/M6PR/MANBA/OSTM1/PI4K2A/PIGR/PLEKHM2/PSEN2/RNF13/RRAGA/SLC11A2/SLC35F6/SLC36A1/SNAP29/SPHK2/TMEM179B/TMEM59/TMEM9/VAPA/VPS11/VPS33A/VPS35/VPS41/VTI1B/WDR81/ZFYVE26/ANXA2/AP1M1/ARL8B/ATP6V0A1/ATP6V0A2/ATP6V0C/ATP6V0E1/ATP6V1C1/AT…	85	-28.4957	Down
CC	GO:0098852	lytic vacuole membrane	85/1270	312/11338	1.64094e-15	4.21174e-13	3.76552e-13	ABCD4/ABHD6/AP1S3/ATP6AP2/ATP6V0D1/ATP6V1D/ATP6V1G1/ATP6V1H/ATRAID/BLOC1S1/BRI3/CD164/CD63/CHMP6/CLCN3/CLCN5/CLCN6/CTNS/CYBRD1/FLCN/GBA/GLMP/LAMP2/LAMTOR3/LAMTOR4/LAMTOR5/M6PR/MANBA/OSTM1/PI4K2A/PIGR/PLEKHM2/PSEN2/RNF13/RRAGA/SLC11A2/SLC35F6/SLC36A1/SNAP29/SPHK2/TMEM179B/TMEM59/TMEM9/VAPA/VPS11/VPS33A/VPS35/VPS41/VTI1B/WDR81/ZFYVE26/ANXA2/AP1M1/ARL8B/ATP6V0A1/ATP6V0A2/ATP6V0C/ATP6V0E1/ATP6V1C1/AT…	85	-28.4957	Down
CC	GO:0016469	proton-transporting two-sector ATPase complex	15/1270	19/11338	1.27319e-11	1.96072e-09	1.75299e-09	ATP6AP2/ATP6V0D1/ATP6V1D/ATP6V1F/ATP6V1G1/ATP6V1H/RNASEK/TMEM199/ATP6AP1/ATP6V0A1/ATP6V0A2/ATP6V0C/ATP6V0E1/ATP6V1C1/ATP6V1E1	15	-20.05	Down
CC	GO:0033176	proton-transporting V-type ATPase complex	15/1270	19/11338	1.27319e-11	1.96072e-09	1.75299e-09	ATP6AP2/ATP6V0D1/ATP6V1D/ATP6V1F/ATP6V1G1/ATP6V1H/RNASEK/TMEM199/ATP6AP1/ATP6V0A1/ATP6V0A2/ATP6V0C/ATP6V0E1/ATP6V1C1/ATP6V1E1	15	-20.05	Down
CC	GO:0010008	endosome membrane	90/1270	404/11338	6.52374e-11	8.37213e-09	7.48513e-09	ABHD6/APPL2/ATP6AP2/ATP6V0D1/ATP9A/CD164/CD63/CHMP6/CLCN3/CLCN5/CLCN6/COMMD1/GOSR2/GRB14/LAMP2/LAMTOR3/LAMTOR4/LAMTOR5/MTMR2/MYO1B/PACSIN2/PARM1/PLEKHB2/PLEKHM2/PLIN3/PSENEN/RAB22A/RAB31/RAB4A/RBSN/RHOB/RNF13/SCAMP3/SLC11A2/SNX2/SNX3/SNX8/STEAP2/TAB2/TAB3/TM9SF2/TMEM59/TMEM9/VAMP3/VPS11/VPS25/VPS29/VPS33A/VPS35/VPS41/VTI1B/WDR81/ZFYVE16/ACAP2/ANTXR2/ANXA2/APOB/ARL8B/ATP6AP1/ATP6V0A1/ATP6V0A2/ATP6…	90	-18.5984	Down
CC	GO:0043202	lysosomal lumen	30/1270	77/11338	2.41817e-10	2.65999e-08	2.37817e-08	ARSA/CHID1/GALNS/GBA/GLA/GM2A/HEXB/IDS/IDUA/LAMP2/LGMN/LIPA/LUM/MAN2B2/MANBA/PLBD2/PPT1/SDC2/SGSH/APOB/CTSB/CTSD/CTSL/EPDR1/GLB1/GNS/HSPG2/PSAP/SCARB2/VCAN	30	-17.4424	Down
CC	GO:0016471	vacuolar proton-transporting V-type ATPase complex	13/1270	17/11338	6.37494e-10	6.13588e-08	5.4858e-08	ATP6AP2/ATP6V0D1/ATP6V1D/ATP6V1F/ATP6V1G1/ATP6V1H/RNASEK/TMEM199/ATP6V0A1/ATP6V0A2/ATP6V0C/ATP6V1C1/ATP6V1E1	13	-16.6065	Down
CC	GO:0005775	vacuolar lumen	40/1270	130/11338	1.17221e-09	1.00289e-07	8.96639e-08	AGA/ARG1/ARSA/CHID1/CTSC/CTSG/CYB5R3/FUCA2/GALNS/GBA/GLA/GM2A/HEXB/IDS/IDUA/LAMP2/LGMN/LIPA/LUM/MAN2B2/MANBA/MAPK1/PLBD2/PPT1/SDC2/SGSH/ACTR2/ANXA2/APOB/CTSB/CTSD/CTSL/EPDR1/GLB1/GNS/GRN/HSPG2/PSAP/SCARB2/VCAN	40	-16.1152	Down
CC	GO:0005766	primary lysosome	35/1270	113/11338	1.05083e-08	7.3558e-07	6.57648e-07	AGA/ARG1/ARSA/BRI3/CD63/CTSC/CTSG/CYB5R3/FUCA2/GALNS/GLA/GM2A/HEXB/LAMP2/MANBA/MAPK1/PIGR/SNAP23/SNAP29/STX3/TMEM179B/VAPA/ACTR2/ANXA2/ATP6V0C/B4GALT1/GLB1/GNS/GRN/LAMP1/PSAP/RAB5C/SYNGR1/TMEM30A/TOM1	35	-14.1226	Down
CC	GO:0042582	azurophil granule	35/1270	113/11338	1.05083e-08	7.3558e-07	6.57648e-07	AGA/ARG1/ARSA/BRI3/CD63/CTSC/CTSG/CYB5R3/FUCA2/GALNS/GLA/GM2A/HEXB/LAMP2/MANBA/MAPK1/PIGR/SNAP23/SNAP29/STX3/TMEM179B/VAPA/ACTR2/ANXA2/ATP6V0C/B4GALT1/GLB1/GNS/GRN/LAMP1/PSAP/RAB5C/SYNGR1/TMEM30A/TOM1	35	-14.1226	Down
CC	GO:0005770	late endosome	51/1270	216/11338	1.42186e-07	9.12363e-06	8.15701e-06	ABHD6/CD63/CHID1/CHMP6/CLCN3/CTNS/GOSR2/LAMP2/LAMTOR3/LAMTOR4/LAMTOR5/LGMN/M6PR/MAP2K1/MAPK1/NEDD4L/PARM1/RAB22A/RHOB/RNF128/RNF13/RUBCN/SLC11A2/SLC31A1/SLC31A2/SMIM22/TMEM59/TMEM9/TTPA/UVRAG/VPS11/VPS29/VPS33A/VPS35/VPS41/VTI1B/WDR81/ANXA2/ARL8B/CDIP1/CHMP5/CTSL/GRN/LAMP1/PSAP/RAB11A/RAB27B/RAB7A/SCARB2/TMEM192/TMEM30A	51	-11.6046	Down
CC	GO:0030667	secretory granule membrane	50/1270	213/11338	2.28155e-07	1.35138e-05	1.20821e-05	ALDH3B1/APLP2/ATP6AP2/ATP6V1D/BRI3/CD55/CD63/CPE/DSC1/HMOX2/ITPR2/LAMP2/LAMTOR3/MANBA/PAM/PIGR/RAB31/SNAP23/SNAP29/STBD1/STX3/SYTL4/TMEM179B/VAPA/VPS13C/ADGRE5/AP1M1/ATP6V0A1/ATP6V0C/B4GALT1/CD9/CYBB/CYSTM1/DSP/IQGAP1/ITPR1/LAMP1/LGALS3/PSAP/RAB18/RAB27B/RAB5C/RAB6A/RAB7A/SCAMP1/SLC17A9/SNCA/SYNGR1/TMEM30A/TOM1	50	-11.2118	Down
CC	GO:0030670	phagocytic vesicle membrane	21/1270	57/11338	3.67267e-07	1.88531e-05	1.68556e-05	APPL2/ATG12/ATP6V0D1/LAMP2/RAB22A/RAB31/SNAP23/VAMP3/ATP6V0A1/ATP6V0A2/ATP6V0C/ATP6V0E1/B2M/CYBB/DNM2/LAMP1/RAB11B/RAB32/RAB7A/RAB8B/RAC2	21	-10.8788	Down
CC	GO:1904115	axon cytoplasm	21/1270	57/11338	3.67267e-07	1.88531e-05	1.68556e-05	AGTPBP1/AP3M2/BLOC1S1/BLOC1S2/BLOC1S3/BLOC1S4/BLOC1S5/BLOC1S6/KIF1B/KIF1C/MAP1A/MGARP/SOD1/ARL8B/DTNBP1/HSPB1/MAPK8IP3/NEFL/PAFAH1B1/RAB27B/TRAK1	21	-10.8788	Down
CC	GO:0030133	transport vesicle	61/1270	294/11338	1.13126e-06	5.44419e-05	4.8674e-05	ARFGEF3/ATP6V0D1/BET1/BLOC1S3/BLOC1S5/BLOC1S6/CD55/CHP1/CLCN3/CLCN5/CNIH3/CPE/DRD2/GOSR2/KIF1B/LGI3/M6PR/MAL2/MTMR2/PAM/PDCD6/PLIN3/PPT1/RAB3IL1/RABAC1/SEC23B/SEC24A/SEC24B/SSPN/STEAP2/STX3/SYTL4/TOR1A/UNC13C/VAMP3/VAMP4/VMA21/VTI1B/YIPF3/YKT6/APP/B2M/DTNBP1/ECE2/IGF1/ITPR1/LAMP1/RAB11A/RAB11B/RAB27B/RAB3C/RAB6A/RAB7A/RAB8B/SCAMP1/SLC17A5/SLC17A7/SNCA/SYNGR1/SYNPR/TMEM30A	61	-9.81838	Down
CC	GO:0031083	BLOC-1 complex	7/1270	8/11338	1.574e-06	6.37883e-05	5.70302e-05	BLOC1S1/BLOC1S2/BLOC1S3/BLOC1S4/BLOC1S5/BLOC1S6/DTNBP1	7	-9.65994	Down
CC	GO:0033177	proton-transporting two-sector ATPase complex, proton-transporting domain	7/1270	8/11338	1.574e-06	6.37883e-05	5.70302e-05	ATP6AP2/ATP6V0D1/RNASEK/ATP6V0A1/ATP6V0A2/ATP6V0C/ATP6V0E1	7	-9.65994	Down
CC	GO:0033179	proton-transporting V-type ATPase, V0 domain	7/1270	8/11338	1.574e-06	6.37883e-05	5.70302e-05	ATP6AP2/ATP6V0D1/RNASEK/ATP6V0A1/ATP6V0A2/ATP6V0C/ATP6V0E1	7	-9.65994	Down
CC	GO:0005769	early endosome	62/1270	304/11338	1.69933e-06	6.54242e-05	5.84927e-05	APPL2/ATP6V0D1/ATP9A/C1orf210/CCDC93/CLCN3/CLCN5/COMMD1/EPHA3/MAP2K1/MAPK1/MTMR2/MYO1B/PACSIN2/PARM1/RAB22A/RAB31/RAB4A/RBSN/RHOB/RNF157/RUBCN/SLC11A2/SLC35D3/SNX2/SNX3/SNX8/STEAP2/UVRAG/VAMP3/VPS11/VPS29/VPS33A/VPS35/VPS41/VTI1B/WDR81/ZFYVE16/ADRB1/ANGPTL3/APOA4/APOB/APP/B2M/DBNL/LRP1/LTF/NIPA2/PTP4A2/RAB32/RAB5C/RNF11/SAMD9L/SERPINB1/SNX1/SNX27/SNX5/TFRC/TMEM30A/TOM1/TRAK1/TRIM3	62	-9.63462	Down
CC	GO:0120111	neuron projection cytoplasm	24/1270	78/11338	2.4304e-06	8.91147e-05	7.96733e-05	AGTPBP1/AP3M2/BLOC1S1/BLOC1S2/BLOC1S3/BLOC1S4/BLOC1S5/BLOC1S6/KIF1B/KIF1C/MAP1A/MGARP/SOD1/ABHD12/ARL8B/DTNBP1/GRIK2/HSPB1/KLHL17/MAPK8IP3/NEFL/PAFAH1B1/RAB27B/TRAK1	24	-9.32559	Down
CC	GO:0035577	azurophil granule membrane	16/1270	41/11338	3.75899e-06	0.000131565	0.000117626	BRI3/CD63/LAMP2/MANBA/PIGR/SNAP29/TMEM179B/VAPA/ATP6V0C/B4GALT1/LAMP1/PSAP/RAB5C/SYNGR1/TMEM30A/TOM1	16	-8.93601	Down
CC	GO:0033178	proton-transporting two-sector ATPase complex, catalytic domain	7/1270	9/11338	6.39331e-06	0.000205119	0.000183387	ATP6V1D/ATP6V1F/ATP6V1G1/ATP6V1H/ATP6AP1/ATP6V1C1/ATP6V1E1	7	-8.49192	Down
CC	GO:0033180	proton-transporting V-type ATPase, V1 domain	7/1270	9/11338	6.39331e-06	0.000205119	0.000183387	ATP6V1D/ATP6V1F/ATP6V1G1/ATP6V1H/ATP6AP1/ATP6V1C1/ATP6V1E1	7	-8.49192	Down
CC	GO:0000220	vacuolar proton-transporting V-type ATPase, V0 domain	6/1270	7/11338	1.23736e-05	0.000381107	0.00034073	ATP6AP2/ATP6V0D1/RNASEK/ATP6V0A1/ATP6V0A2/ATP6V0C	6	-7.87243	Down
CC	GO:0045335	phagocytic vesicle	28/1270	108/11338	1.47189e-05	0.000435905	0.000389722	APPL2/ATG12/ATP6V0D1/CLCN3/LAMP2/RAB22A/RAB31/SNAP23/SNX3/UVRAG/VAMP3/ABCA1/ATP6V0A1/ATP6V0A2/ATP6V0C/ATP6V0E1/B2M/CDC42/CYBB/DNM2/LAMP1/LTF/RAB11A/RAB11B/RAB32/RAB7A/RAB8B/RAC2	28	-7.73809	Down
CC	GO:0031082	BLOC complex	8/1270	13/11338	1.85963e-05	0.000530339	0.000474151	BLOC1S1/BLOC1S2/BLOC1S3/BLOC1S4/BLOC1S5/BLOC1S6/HPS5/DTNBP1	8	-7.54199	Down
CC	GO:0005903	brush border	23/1270	82/11338	2.15079e-05	0.000591468	0.000528804	ANKS4B/AQP1/CAPZA2/CAPZB/CYBRD1/EPS8/FLNA/GNA12/MYO1B/SI/SLC11A2/SLC28A1/SOAT2/ACE/B4GALT1/EZR/LCTL/LIMA1/MYL12B/MYO1E/SLC7A9/SLC9A3R1/SNX5	23	-7.4329	Down
CC	GO:0000221	vacuolar proton-transporting V-type ATPase, V1 domain	6/1270	8/11338	4.47724e-05	0.00118878	0.00106284	ATP6V1D/ATP6V1F/ATP6V1G1/ATP6V1H/ATP6V1C1/ATP6V1E1	6	-6.73482	Down
CC	GO:0030666	endocytic vesicle membrane	32/1270	141/11338	6.72274e-05	0.0017255	0.00154269	APPL2/ATG12/ATP6V0D1/CAMK2A/HBEGF/LAMP2/M6PR/RAB22A/RAB31/SNAP23/VAMP3/VAMP4/APOB/ATP6V0A1/ATP6V0A2/ATP6V0C/ATP6V0E1/B2M/CD9/CYBB/DNM2/LAMP1/LRP1/RAB11B/RAB32/RAB7A/RAB8B/RAC2/SCARB2/TFRC/UBB/WNT7A	32	-6.36224	Down
CC	GO:0031902	late endosome membrane	28/1270	118/11338	8.2736e-05	0.00205506	0.00183733	ABHD6/CD63/CHMP6/CLCN3/GOSR2/LAMP2/LAMTOR3/LAMTOR4/LAMTOR5/RHOB/RNF13/SLC11A2/TMEM59/TMEM9/VPS11/VPS33A/VPS41/VTI1B/WDR81/ANXA2/ARL8B/CDIP1/CHMP5/LAMP1/RAB27B/RAB7A/SCARB2/TMEM30A	28	-6.18745	Down
CC	GO:0098862	cluster of actin-based cell projections	28/1270	119/11338	9.68517e-05	0.00233049	0.00208359	ANKS4B/AQP1/ATP8B1/CAPZA2/CAPZB/CLIC5/CYBRD1/EPS8/EPS8L2/FLNA/GNA12/MYO1B/SI/SLC11A2/SLC28A1/SOAT2/ACE/B4GALT1/EZR/GRXCR1/LCTL/LIMA1/MYL12B/MYO1E/PAFAH1B1/SLC7A9/SLC9A3R1/SNX5	28	-6.06168	Down
CC	GO:0070382	exocytic vesicle	33/1270	161/11338	0.000400445	0.00934372	0.00835378	ATP6V0D1/CLCN3/CLCN5/DRD2/KIF1B/LGI3/MAL2/MTMR2/PPT1/RAB3IL1/RABAC1/STX3/SYTL4/TOR1A/UNC13C/VAMP4/VTI1B/APP/DTNBP1/IGF1/LAMP1/RAB11B/RAB27B/RAB3C/RAB6A/RAB7A/RAB8B/SCAMP1/SLC17A5/SLC17A7/SNCA/SYNGR1/SYNPR	33	-4.67305	Down
CC	GO:0000421	autophagosome membrane	12/1270	39/11338	0.000807081	0.018278	0.0163415	ATP6AP2/CHMP6/LAMP2/RB1CC1/SNAP29/UVRAG/WDR81/CHMP5/LAMP1/MAP1LC3B/RAB7A/TECPR1	12	-4.00206	Down
CC	GO:0030658	transport vesicle membrane	30/1270	148/11338	0.000871313	0.0189824	0.0169712	ARFGEF3/CNIH3/CPE/DRD2/GOSR2/MAL2/PAM/PDCD6/SEC23B/SEC24A/SEC24B/SYTL4/UNC13C/VMA21/VTI1B/B2M/DTNBP1/ECE2/ITPR1/RAB11B/RAB27B/RAB3C/RAB7A/SCAMP1/SLC17A5/SLC17A7/SNCA/SYNGR1/SYNPR/TMEM30A	30	-3.96425	Down
CC	GO:0035578	azurophil granule lumen	17/1270	67/11338	0.000888323	0.0189824	0.0169712	AGA/ARG1/ARSA/CTSC/CTSG/CYB5R3/FUCA2/GALNS/GLA/GM2A/HEXB/MAPK1/ACTR2/ANXA2/GLB1/GNS/GRN	17	-3.96425	Down
CC	GO:0030135	coated vesicle	41/1270	223/11338	0.000912139	0.0189824	0.0169712	BCAP31/CNIH3/CTSC/EPN1/GOSR2/HBEGF/IDUA/M6PR/PDCD6/SCYL1/SEC23B/SEC24A/SEC24B/SNX3/STEAP2/TEX261/TMED5/TMED6/TMEM199/VAMP3/VAMP4/VMA21/VPS11/VPS33A/VPS41/VTI1B/AP1M1/APOB/APP/B2M/CD9/DBNL/DNM2/IER3IP1/MYO1E/RAB27B/RAB8B/SCAMP1/SCARB2/SLC17A7/TFRC	41	-3.96425	Down
CC	GO:0030904	retromer complex	6/1270	12/11338	0.000991649	0.0200939	0.017965	SNX2/SNX3/VPS29/VPS35/SNX1/SNX5	6	-3.90734	Down
CC	GO:0030139	endocytic vesicle	45/1270	255/11338	0.00127768	0.0252261	0.0225535	APPL2/ATG12/ATP6V0D1/CAMK2A/CLCN3/DRD2/HBEGF/LAMP2/M6PR/RAB22A/RAB31/SNAP23/SNX3/UVRAG/VAMP3/VAMP4/VPS11/ABCA1/APOB/ATP6V0A1/ATP6V0A2/ATP6V0C/ATP6V0E1/B2M/CD9/CDC42/CTSL/CYBB/DNM2/LAMP1/LRP1/LTF/MYO1E/RAB11A/RAB11B/RAB11FIP3/RAB32/RAB5C/RAB7A/RAB8B/RAC2/SCARB2/TFRC/UBB/WNT7A	45	-3.67988	Down
CC	GO:0042470	melanosome	21/1270	94/11338	0.00141275	0.0265321	0.0237211	AHCY/CD63/CTNS/PDCD6IP/STX3/TMEM33/ANXA2/ATP1A1/ATP6V0A1/CTSB/CTSD/DTNBP1/FASN/LAMP1/RAB27B/RAB32/RAB5C/RAB7A/SLC2A1/SYNGR1/TFRC	21	-3.6294	Down
CC	GO:0048770	pigment granule	21/1270	94/11338	0.00141275	0.0265321	0.0237211	AHCY/CD63/CTNS/PDCD6IP/STX3/TMEM33/ANXA2/ATP1A1/ATP6V0A1/CTSB/CTSD/DTNBP1/FASN/LAMP1/RAB27B/RAB32/RAB5C/RAB7A/SLC2A1/SYNGR1/TFRC	21	-3.6294	Down
CC	GO:0070971	endoplasmic reticulum exit site	8/1270	22/11338	0.00183064	0.0335616	0.0300059	PDCD6/PDCD6IP/PREB/SEC23B/SEC24A/SEC24B/TMED5/APOB	8	-3.39437	Down
CC	GO:0031088	platelet dense granule membrane	4/1270	6/11338	0.00195075	0.034932	0.0312311	CD63/LAMP2/ITPR1/RAB27B	4	-3.35435	Down
CC	GO:0008021	synaptic vesicle	29/1270	150/11338	0.0022516	0.039403	0.0352284	ATP6V0D1/CLCN3/CLCN5/DRD2/KIF1B/LGI3/MAL2/MTMR2/PPT1/RABAC1/STX3/TOR1A/UNC13C/VAMP4/VTI1B/APP/DTNBP1/LAMP1/RAB11B/RAB27B/RAB3C/RAB7A/RAB8B/SCAMP1/SLC17A5/SLC17A7/SNCA/SYNGR1/SYNPR	29	-3.23391	Down
CC	GO:0045095	keratin filament	5/1270	10/11338	0.00271637	0.0464801	0.0415557	CSNK1A1/FAM83H/KRT17/KRT18/KRT8	5	-3.06873	Down
CC	GO:0005802	trans-Golgi network	34/1270	187/11338	0.00289478	0.048456	0.0433223	AP1S3/AP4S1/ATP8B1/ATP9A/CHID1/COG6/COG8/FLNA/GBA/GPR108/M6PR/MYO1B/PAM/PI4K2A/PI4K2B/RAB30/RAB31/SCAMP3/SCOC/VAMP3/VAMP4/YIPF4/AP1M1/APP/ARAP1/DNM2/GOLPH3/GRN/RAB11A/RAB32/RAB6A/SCAMP1/SCAMP2/TMEM79	34	-3.0271	Down
MF	GO:0009678	pyrophosphate hydrolysis-driven proton transmembrane transporter activity	8/1280	10/11209	1.03172e-06	0.00032396	0.000303272	ATP6V0D1/ATP6V1F/ATP6V1G1/ATP6V1H/ATP6V0C/ATP6V0E1/ATP6V1C1/ATP6V1E1	8	-8.03489	Down
MF	GO:0042625	ATPase-coupled ion transmembrane transporter activity	8/1280	10/11209	1.03172e-06	0.00032396	0.000303272	ATP6V0D1/ATP6V1F/ATP6V1G1/ATP6V1H/ATP6V0C/ATP6V0E1/ATP6V1C1/ATP6V1E1	8	-8.03489	Down
MF	GO:0044769	ATPase activity, coupled to transmembrane movement of ions, rotational mechanism	8/1280	10/11209	1.03172e-06	0.00032396	0.000303272	ATP6V0D1/ATP6V1F/ATP6V1G1/ATP6V1H/ATP6V0C/ATP6V0E1/ATP6V1C1/ATP6V1E1	8	-8.03489	Down
MF	GO:0046961	proton-transporting ATPase activity, rotational mechanism	8/1280	10/11209	1.03172e-06	0.00032396	0.000303272	ATP6V0D1/ATP6V1F/ATP6V1G1/ATP6V1H/ATP6V0C/ATP6V0E1/ATP6V1C1/ATP6V1E1	8	-8.03489	Down
MF	GO:0016769	transferase activity, transferring nitrogenous groups	10/1280	19/11209	1.27293e-05	0.00319759	0.00299339	ACCS/AMT/BCAT1/GOT2/OAT/PHYKPL/AGXT/GAPDH/GOT1/GPT2	10	-5.74536	Down
MF	GO:0016903	oxidoreductase activity, acting on the aldehyde or oxo group of donors	13/1280	32/11209	2.26715e-05	0.0047459	0.00444282	ALDH16A1/ALDH1L1/ALDH2/ALDH3B1/ALDH4A1/ALDH5A1/ALDH6A1/BCKDHB/HAO1/ADH5/FMO5/GAPDH/HSD17B12	13	-5.35047	Down
MF	GO:0019003	GDP binding	17/1280	52/11209	3.78103e-05	0.00678426	0.006351	KRAS/PCK1/RAB22A/RAB31/RAB4A/RHOB/ARL3/ARL8B/GEM/NME2/RAB11B/RAB18/RAB27B/RAB5C/RAB7A/RAB8B/RASEF	17	-4.99315	Down
MF	GO:0016829	lyase activity	34/1280	149/11209	5.30458e-05	0.00832514	0.00779348	ACMSD/ACO1/ALDOB/CA8/CENPV/ECHDC3/ECHS1/EHHADH/ENO3/FAHD2A/FTCD/GLO1/HACD2/HDC/HSD17B4/L3HYPDH/NPL/PAM/PARK7/PCBD1/PCK1/PHYKPL/PTS/TKFC/TPI1/UMPS/UROD/APMAP/CYP17A1/FASN/GOT1/MGST3/PTGIS/TBXAS1	34	-4.78848	Down
MF	GO:0008483	transaminase activity	9/1280	18/11209	5.96547e-05	0.00832514	0.00779348	ACCS/AMT/BCAT1/GOT2/OAT/PHYKPL/AGXT/GOT1/GPT2	9	-4.78848	Down
MF	GO:0099106	ion channel regulator activity	22/1280	84/11209	0.000133447	0.016761	0.0156906	BSND/CHP1/COMMD1/FLNA/FXYD3/NEDD4/NEDD4L/PRSS8/TSPAN13/VTI1B/WNK3/ARPP19/DPP10/FKBP1B/GEM/ITPR1/NRXN1/PHPT1/PRKG1/SCN3B/SGK1/SLC9A3R1	22	-4.0887	Down
MF	GO:0016836	hydro-lyase activity	15/1280	49/11209	0.000245391	0.0280192	0.0262298	ACO1/CA8/ECHDC3/ECHS1/EHHADH/ENO3/FAHD2A/HACD2/HSD17B4/L3HYPDH/PARK7/PCBD1/FASN/PTGIS/TBXAS1	15	-3.57487	Down
MF	GO:0016247	channel regulator activity	22/1280	88/11209	0.000275855	0.0288729	0.027029	BSND/CHP1/COMMD1/FLNA/FXYD3/NEDD4/NEDD4L/PRSS8/TSPAN13/VTI1B/WNK3/ARPP19/DPP10/FKBP1B/GEM/ITPR1/NRXN1/PHPT1/PRKG1/SCN3B/SGK1/SLC9A3R1	22	-3.54485	Down
MF	GO:0019829	ATPase-coupled cation transmembrane transporter activity	11/1280	31/11209	0.000398381	0.0377235	0.0353144	ATP2A1/ATP6V0D1/ATP6V1F/ATP6V1G1/ATP6V1H/KCNJ11/ATP1A1/ATP6V0C/ATP6V0E1/ATP6V1C1/ATP6V1E1	11	-3.27747	Down
MF	GO:0016835	carbon-oxygen lyase activity	17/1280	62/11209	0.000420485	0.0377235	0.0353144	ACO1/CA8/ECHDC3/ECHS1/EHHADH/ENO3/FAHD2A/HACD2/HSD17B4/L3HYPDH/PARK7/PCBD1/PTS/TPI1/FASN/PTGIS/TBXAS1	17	-3.27747	Down
MF	GO:0016620	oxidoreductase activity, acting on the aldehyde or oxo group of donors, NAD or NADP as acceptor	10/1280	27/11209	0.000492303	0.0412222	0.0385896	ALDH16A1/ALDH1L1/ALDH2/ALDH3B1/ALDH4A1/ALDH5A1/ALDH6A1/ADH5/GAPDH/HSD17B12	10	-3.18878	Down

## Sheet: GSEA
ONTOLOGY	ID	Description	setSize	enrichmentScore	NES	pvalue	p.adjust	qvalue	rank	leading_edge	core_enrichment	core_enrichment_genes
BP	GO:0022613	ribonucleoprotein complex biogenesis	353	0.528177	1.89781	2.77229e-10	3.56516e-06	3.38978e-06	2744	tags=46%, list=26%, signal=35%	55636/5036/84135/55015/55153/84128/6839/1736/10885/2091/4839/285855/6227/91746/4686/63899/55661/10728/56342/705/9816/10360/23195/11051/6059/4869/6431/545/54433/55027/1207/25980/51106/10514/92342/10907/65008/57647/7919/117246/10528/6135/11137/23451/6606/6426/54853/55781/6209/26156/23020/11171/6229/22984/10772/84946/96764/6194/10594/9875/3692/55226/6208/113510/51747/51018/90459/83939/9188/10856/620…	CHD7/PA2G4/UTP15/PRPF39/SDAD1/WDR75/SUV39H1/DKC1/WDR3/FBL/NOP2/RPL7L1/RPS21/YTHDC1/NCBP1/NSUN3/DDX27/PTGES3/PPAN/BYSL/URB2/NPM3/MDN1/NUDT21/ABCE1/NPM1/SRSF6/ATR/GAR1/HEATR3/CLNS1A/AAR2/TFB1M/MYBBP1A/METTL18/TXNL4A/MRPL1/DHX37/DDX39B/FTSJ3/NOP56/RPL11/PWP1/SF3B1/SMN1/SRSF1/WDR55/RIOK2/RPS15/RSL1D1/SNRNP200/STRAP/RPS24/PDCD11/SRSF10/LTV1/TGS1/RPS6/PRPF8/URB1/EIF6/NAT10/RPS14/HELQ/LUC7L3/RRP15/ERI1/…
CC	GO:0022626	cytosolic ribosome	85	0.703714	2.11845	3.49689e-08	0.00022485	0.000213789	2684	tags=81%, list=25%, signal=61%	285855/6227/6233/6142/6137/6207/65008/6157/6132/6135/6176/6209/6229/6159/6141/6160/6194/6144/6168/6208/6188/6224/6205/83939/6202/6129/440275/6187/6125/6218/25873/6210/6175/6164/9349/6167/6222/6154/23521/6235/6147/6189/6231/6130/6146/6217/6181/6193/6223/6156/6204/347/6201/6152/6230/6170/6234/6165/6232/6134/6161/6228/6133/6143/9045/6158/6173/11224/6191	RPL7L1/RPS21/RPS27A/RPL18A/RPL13/RPS13/MRPL1/RPL27A/RPL8/RPL11/RPLP1/RPS15/RPS24/RPL29/RPL18/RPL31/RPS6/RPL21/RPL37A/RPS14/RPS3/RPS20/RPS11/EIF2A/RPS8/RPL7/EIF2AK4/RPS2/RPL5/RPS17/RPL36/RPS15A/RPLP0/RPL34/RPL23/RPL37/RPS18/RPL26/RPL13A/RPS29/RPL23A/RPS3A/RPS26/RPL7A/RPL22/RPS16/RPLP2/RPS5/RPS19/RPL30/RPS10/APOD/RPS7/RPL24/RPS25/RPL39/RPS28/RPL35A/RPS27/RPL10/RPL32/RPS23/RPL9/RPL19/RPL14/RPL28/RPL…
CC	GO:0005840	ribosome	182	0.571685	1.88807	1.62193e-07	0.000531232	0.000505099	2752	tags=57%, list=26%, signal=43%	200916/285855/6227/51182/63899/6238/6233/6142/6730/6137/6207/65008/6157/6132/64969/6135/6176/128308/6209/6229/28998/6159/6141/6160/6194/6144/6168/6208/6188/6224/28973/6205/83939/65003/6202/65005/6129/55052/440275/6187/6182/6125/65993/6218/25873/6210/51021/4690/6175/6164/9349/6167/5610/6222/6154/23185/23521/11222/6235/6147/6189/6231/821/6130/78988/6146/6217/6181/6193/6223/6156/6204/347/6201/6152/2…	RPL22L1/RPL7L1/RPS21/HSPA14/NSUN3/RRBP1/RPS27A/RPL18A/SRP68/RPL13/RPS13/MRPL1/RPL27A/RPL8/MRPS5/RPL11/RPLP1/MRPL55/RPS15/RPS24/MRPL13/RPL29/RPL18/RPL31/RPS6/RPL21/RPL37A/RPS14/RPS3/RPS20/MRPS18B/RPS11/EIF2A/MRPL11/RPS8/MRPL9/RPL7/MRPL20/EIF2AK4/RPS2/MRPL12/RPL5/MRPS34/RPS17/RPL36/RPS15A/MRPS16/NCK1/RPLP0/RPL34/RPL23/RPL37/EIF2AK2/RPS18/RPL26/LARP4B/RPL13A/MRPL3/RPS29/RPL23A/RPS3A/RPS26/CANX/RPL7A…
BP	GO:0016072	rRNA metabolic process	220	0.543636	1.84338	1.65236e-07	0.000531232	0.000505099	2205	tags=37%, list=21%, signal=30%	55636/5036/84135/84128/6839/1736/10885/2091/4839/285855/6227/63899/55661/56342/9330/705/10360/23195/54433/51106/92342/65008/57647/117246/10528/6135/54464/10927/11137/54853/55781/6209/26156/6229/22984/6194/9875/3692/55226/6208/113510/51018/90459/9188/6202/10199/6129/11056/6125/23246/51602/6218/23560/2972/4809/51547/84549/23016/84154/10436/54606/6154/55720/9775/27079/55505/6130/9277/6217/65083/5503…	CHD7/PA2G4/UTP15/WDR75/SUV39H1/DKC1/WDR3/FBL/NOP2/RPL7L1/RPS21/NSUN3/DDX27/PPAN/GTF3C3/BYSL/NPM3/MDN1/GAR1/TFB1M/METTL18/MRPL1/DHX37/FTSJ3/NOP56/RPL11/XRN1/SPIN1/PWP1/WDR55/RIOK2/RPS15/RSL1D1/RPS24/PDCD11/RPS6/URB1/EIF6/NAT10/RPS14/HELQ/RRP15/ERI1/DDX21/RPS8/MPHOSPH10/RPL7/DDX52/RPL5/BOP1/NOP58/RPS17/GTPBP4/BRF1/SNU13/SIRT7/MAK16/EXOSC7/RPF2/EMG1/DDX56/RPL26/TSR1/EIF4A3/RPUSD2/NOP10/RPL7A/WDR46/R…
BP	GO:0042254	ribosome biogenesis	259	0.52548	1.82764	2.3959e-07	0.00058535	0.000556554	2205	tags=37%, list=21%, signal=30%	55636/5036/84135/55153/84128/6839/1736/10885/2091/4839/285855/6227/63899/55661/56342/705/9816/10360/23195/6059/4869/54433/55027/51106/10514/92342/65008/57647/117246/10528/6135/11137/54853/55781/6209/26156/6229/22984/84946/6194/9875/3692/55226/6208/113510/51018/90459/83939/9188/6202/10199/6129/11056/55052/7514/84231/6125/23246/51602/6218/23560/4809/51547/6175/84549/23016/84154/10436/54606/6154/557…	CHD7/PA2G4/UTP15/SDAD1/WDR75/SUV39H1/DKC1/WDR3/FBL/NOP2/RPL7L1/RPS21/NSUN3/DDX27/PPAN/BYSL/URB2/NPM3/MDN1/ABCE1/NPM1/GAR1/HEATR3/TFB1M/MYBBP1A/METTL18/MRPL1/DHX37/FTSJ3/NOP56/RPL11/PWP1/WDR55/RIOK2/RPS15/RSL1D1/RPS24/PDCD11/LTV1/RPS6/URB1/EIF6/NAT10/RPS14/HELQ/RRP15/ERI1/EIF2A/DDX21/RPS8/MPHOSPH10/RPL7/DDX52/MRPL20/XPO1/TRAF7/RPL5/BOP1/NOP58/RPS17/GTPBP4/SNU13/SIRT7/RPLP0/MAK16/EXOSC7/RPF2/EMG1/D…
BP	GO:0006412	translation	495	0.42653	1.58137	2.73102e-07	0.00058535	0.000556554	2382	tags=37%, list=22%, signal=30%	84305/2185/200916/5036/4343/65018/6198/27102/2886/10644/4076/25819/6227/9451/23178/4686/811/63899/57690/85476/6238/6233/1936/3609/9924/6659/2064/2193/5936/10492/1153/6142/7812/6059/9933/6137/4869/5187/5611/208/6207/92342/340719/83759/10128/468/92935/10318/1994/1719/55239/6157/6132/64969/10657/6135/54464/25904/10056/3646/1977/6176/51204/128308/6209/6229/28998/80755/9567/6159/80149/6141/6160/6194/6…	PYM1/PTK2B/RPL22L1/PA2G4/MOV10/PINK1/RPS6KB1/EIF2AK1/GRB7/IGF2BP2/CAPRIN1/NOCT/RPS21/EIF2AK3/PASK/NCBP1/CALR/NSUN3/TNRC6C/GFM1/RRBP1/RPS27A/EEF1D/ILF3/PAN2/SOX4/ERBB2/FARSA/RBM4/SYNCRIP/CIRBP/RPL18A/CSDE1/ABCE1/PUM3/RPL13/NPM1/PER1/DNAJC3/AKT2/RPS13/METTL18/NANOS1/RBM4B/LRPPRC/ATF4/MARS2/TNIP1/ELAVL1/DHFR/OGFOD1/RPL27A/RPL8/MRPS5/KHDRBS1/RPL11/XRN1/CNOT10/FARSB/EIF3E/EIF4E/RPLP1/TACO1/MRPL55/RPS1…
BP	GO:0006364	rRNA processing	195	0.550695	1.84442	8.43059e-07	0.00154882	0.00147263	2205	tags=39%, list=21%, signal=32%	55636/5036/84135/84128/6839/1736/10885/2091/4839/285855/6227/63899/55661/56342/705/10360/23195/54433/51106/92342/65008/57647/117246/10528/6135/11137/54853/55781/6209/26156/6229/22984/6194/9875/3692/55226/6208/113510/51018/90459/9188/6202/10199/6129/11056/6125/23246/51602/6218/23560/4809/51547/84549/23016/84154/10436/54606/6154/55720/9775/27079/55505/6130/9277/6217/65083/55035/23378/6223/6201/2734…	CHD7/PA2G4/UTP15/WDR75/SUV39H1/DKC1/WDR3/FBL/NOP2/RPL7L1/RPS21/NSUN3/DDX27/PPAN/BYSL/NPM3/MDN1/GAR1/TFB1M/METTL18/MRPL1/DHX37/FTSJ3/NOP56/RPL11/PWP1/WDR55/RIOK2/RPS15/RSL1D1/RPS24/PDCD11/RPS6/URB1/EIF6/NAT10/RPS14/HELQ/RRP15/ERI1/DDX21/RPS8/MPHOSPH10/RPL7/DDX52/RPL5/BOP1/NOP58/RPS17/GTPBP4/SNU13/SIRT7/MAK16/EXOSC7/RPF2/EMG1/DDX56/RPL26/TSR1/EIF4A3/RPUSD2/NOP10/RPL7A/WDR46/RPS16/NOL6/NOL8/RRP8/RPS…
MF	GO:0003735	structural constituent of ribosome	142	0.58779	1.89367	1.58671e-06	0.00226723	0.00215569	2706	tags=60%, list=25%, signal=45%	200916/285855/6227/6233/6142/6137/6207/65008/6157/6132/64969/6135/6176/128308/6209/6229/28998/6159/6141/6160/6194/6144/6168/6208/6188/6224/28973/6205/65003/6202/65005/6129/55052/6187/6182/6125/65993/6218/25873/6210/51021/6175/6164/9349/6167/6222/6154/23521/11222/6235/6147/6189/6231/6130/78988/6146/6217/6181/6193/6223/6156/6204/6201/6152/219927/6230/6170/6234/6165/6232/6134/6161/79590/6228/6183/61…	RPL22L1/RPL7L1/RPS21/RPS27A/RPL18A/RPL13/RPS13/MRPL1/RPL27A/RPL8/MRPS5/RPL11/RPLP1/MRPL55/RPS15/RPS24/MRPL13/RPL29/RPL18/RPL31/RPS6/RPL21/RPL37A/RPS14/RPS3/RPS20/MRPS18B/RPS11/MRPL11/RPS8/MRPL9/RPL7/MRPL20/RPS2/MRPL12/RPL5/MRPS34/RPS17/RPL36/RPS15A/MRPS16/RPLP0/RPL34/RPL23/RPL37/RPS18/RPL26/RPL13A/MRPL3/RPS29/RPL23A/RPS3A/RPS26/RPL7A/MRPL57/RPL22/RPS16/RPLP2/RPS5/RPS19/RPL30/RPS10/RPS7/RPL24/MRPL…
CC	GO:0044391	ribosomal subunit	154	0.575714	1.86905	1.48884e-06	0.00226723	0.00215569	2752	tags=58%, list=26%, signal=44%	285855/6227/63899/6233/6142/6137/6207/65008/6157/6132/64969/6135/6176/128308/6209/6229/28998/6159/6141/6160/6194/6144/6168/6208/6188/6224/28973/6205/83939/65003/6202/65005/6129/55052/6187/6182/6125/65993/6218/25873/6210/51021/6175/6164/9349/6167/6222/6154/23521/11222/6235/6147/6189/6231/6130/78988/6146/6217/6181/6193/6223/6156/6204/6201/6152/219927/6230/6170/6234/64976/6165/6232/6134/6161/79590/6…	RPL7L1/RPS21/NSUN3/RPS27A/RPL18A/RPL13/RPS13/MRPL1/RPL27A/RPL8/MRPS5/RPL11/RPLP1/MRPL55/RPS15/RPS24/MRPL13/RPL29/RPL18/RPL31/RPS6/RPL21/RPL37A/RPS14/RPS3/RPS20/MRPS18B/RPS11/EIF2A/MRPL11/RPS8/MRPL9/RPL7/MRPL20/RPS2/MRPL12/RPL5/MRPS34/RPS17/RPL36/RPS15A/MRPS16/RPLP0/RPL34/RPL23/RPL37/RPS18/RPL26/RPL13A/MRPL3/RPS29/RPL23A/RPS3A/RPS26/RPL7A/MRPL57/RPL22/RPS16/RPLP2/RPS5/RPS19/RPL30/RPS10/RPS7/RPL24/…
CC	GO:0005774	vacuolar membrane	327	-0.553036	-1.70297	3.84643e-06	0.00494651	0.00470317	1371	tags=29%, list=13%, signal=26%	4680/151636/128338/11337/4891/256471/130340/79643/54978/55823/27072/25851/8898/389541/5284/81631/5878/9550/201931/9218/55737/1185/53346/10670/5826/84283/5660/528/10159/51374/4126/23545/1509/11342/967/2647/535/4074/8907/7107/25798/201163/9145/10490/23503/9821/124997/1182/55207/2896/51510/23207/56848/529/5664/9296/2683/252839/51382/29895/4035/9528/51606/112770/65082/1915/55754/8649/28962/55361/1004…	CEACAM6/DTX3L/DRAM2/GABARAP/SLC11A2/MFSD8/AP1S3/CHMP6/SLC35F6/VPS11/VPS41/TECPR1/MTMR2/LAMTOR4/PIGR/MAP1LC3B/RAB5C/ATP6V1G1/TMEM192/VAPA/VPS35/CLCN6/TM6SF1/RRAGA/ABCD4/TMEM79/PSAP/ATP6V1C1/ATP6AP2/ATRAID/MANBA/ATP6V0A2/CTSD/RNF13/CD63/BLOC1S1/ATP6V0A1/M6PR/AP1M1/GPR137B/BRI3/FLCN/SYNGR1/VTI1B/ZFYVE26/RB1CC1/WDR81/CLCN3/ARL8B/GRN/CHMP5/PLEKHM2/SPHK2/ATP6V1E1/PSEN2/ATP6V1F/B4GALT1/TMEM9/ATP6V1D/MYL…
BP	GO:0000375	RNA splicing, via transesterification reactions	238	0.497147	1.70472	8.12462e-06	0.00949842	0.00903116	2666	tags=43%, list=25%, signal=33%	9879/55015/9588/6428/26528/6625/91746/4686/27316/8241/5936/10492/1153/4670/11338/6431/1207/25980/83759/10907/10921/6638/7919/6627/10657/23451/6606/6426/988/23020/11171/10772/96764/3190/10594/3191/51747/5411/83443/221662/10199/9733/6427/3312/22827/64783/51574/58155/55660/23450/8899/6936/8175/26576/4809/54960/25862/23210/9416/58517/58509/6434/8570/22794/9785/6637/24148/6629/9775/10992/51691/9343/27…	DDX46/PRPF39/PRDX6/SRSF3/DAZAP1/SNRNP70/YTHDC1/NCBP1/RBMX/RBM10/RBM4/SYNCRIP/CIRBP/HNRNPM/U2AF2/SRSF6/CLNS1A/AAR2/RBM4B/TXNL4A/RNPS1/SNRPN/DDX39B/SNRPA1/KHDRBS1/SF3B1/SMN1/SRSF1/CDC5L/SNRNP200/STRAP/SRSF10/TGS1/HNRNPK/PRPF8/HNRNPL/LUC7L3/PNN/SF3B5/RBM24/MPHOSPH10/SART3/SRSF2/HSPA8/PUF60/RBM15/LARP7/PTBP2/PRPF40A/SF3B3/PRPF4B/GCFC2/SF3A2/SRPK3/SNU13/GEMIN8/USP49/JMJD6/DDX23/RBM25/CACTIN/TRA2B/KHSR…
CC	GO:0043202	lysosomal lumen	73	-0.730751	-1.91561	1.13204e-05	0.0105906	0.0100696	1259	tags=41%, list=12%, signal=36%	3425/6383/66005/410/23324/4060/1462/2588/5660/2760/4126/3423/1509/2799/3988/196463/2629/1514/3074/5538/3920/2720/2717/5641/950/6448/1508/3339/338/54749	IDUA/SDC2/CHID1/ARSA/MAN2B2/LUM/VCAN/GALNS/PSAP/GM2A/MANBA/IDS/CTSD/GNS/LIPA/PLBD2/GBA/CTSL/HEXB/PPT1/LAMP2/GLB1/GLA/LGMN/SCARB2/SGSH/CTSB/HSPG2/APOB/EPDR1
BP	GO:0002181	cytoplasmic translation	128	0.583905	1.85832	1.04706e-05	0.0105906	0.0100696	2752	tags=62%, list=26%, signal=47%	200916/6227/6233/5936/10492/6142/7812/6137/6207/6157/6132/6135/6176/6209/6229/6159/6141/6160/6194/6144/6168/6208/6188/6224/6205/6202/221662/6129/6187/6125/1981/6218/25873/8894/6210/4690/6175/6164/9349/6167/6222/6154/23521/6235/6147/6189/6231/6130/10480/6146/6217/6181/6193/6223/1983/6156/6204/6201/6152/1819/5315/6230/6170/6234/6165/6232/6134/6161/85451/6228/6133/51611/6143/9045/6158/6173/11224/619…	RPL22L1/RPS21/RPS27A/RBM4/SYNCRIP/RPL18A/CSDE1/RPL13/RPS13/RPL27A/RPL8/RPL11/RPLP1/RPS15/RPS24/RPL29/RPL18/RPL31/RPS6/RPL21/RPL37A/RPS14/RPS3/RPS20/RPS11/RPS8/RBM24/RPL7/RPS2/RPL5/EIF4G1/RPS17/RPL36/EIF2S2/RPS15A/NCK1/RPLP0/RPL34/RPL23/RPL37/RPS18/RPL26/RPL13A/RPS29/RPL23A/RPS3A/RPS26/RPL7A/EIF3M/RPL22/RPS16/RPLP2/RPS5/RPS19/EIF5/RPL30/RPS10/RPS7/RPL24/DRG2/PKM/RPS25/RPL39/RPS28/RPL35A/RPS27/RPL1…
BP	GO:0000377	RNA splicing, via transesterification reactions with bulged adenosine as nucleophile	234	0.495767	1.6927	1.23529e-05	0.0105906	0.0100696	2666	tags=43%, list=25%, signal=33%	9879/55015/9588/6428/26528/6625/91746/4686/27316/8241/5936/10492/1153/4670/11338/6431/1207/25980/83759/10907/10921/6638/7919/6627/10657/23451/6606/6426/988/23020/11171/10772/96764/3190/10594/3191/51747/5411/83443/221662/9733/6427/3312/22827/64783/51574/58155/55660/23450/8899/6936/8175/26576/4809/54960/25862/23210/9416/58517/58509/6434/22794/9785/6637/24148/6629/9775/10992/51691/9343/27339/9584/97…	DDX46/PRPF39/PRDX6/SRSF3/DAZAP1/SNRNP70/YTHDC1/NCBP1/RBMX/RBM10/RBM4/SYNCRIP/CIRBP/HNRNPM/U2AF2/SRSF6/CLNS1A/AAR2/RBM4B/TXNL4A/RNPS1/SNRPN/DDX39B/SNRPA1/KHDRBS1/SF3B1/SMN1/SRSF1/CDC5L/SNRNP200/STRAP/SRSF10/TGS1/HNRNPK/PRPF8/HNRNPL/LUC7L3/PNN/SF3B5/RBM24/SART3/SRSF2/HSPA8/PUF60/RBM15/LARP7/PTBP2/PRPF40A/SF3B3/PRPF4B/GCFC2/SF3A2/SRPK3/SNU13/GEMIN8/USP49/JMJD6/DDX23/RBM25/CACTIN/TRA2B/CASC3/DHX38/SN…
BP	GO:0000398	mRNA splicing, via spliceosome	234	0.495767	1.6927	1.23529e-05	0.0105906	0.0100696	2666	tags=43%, list=25%, signal=33%	9879/55015/9588/6428/26528/6625/91746/4686/27316/8241/5936/10492/1153/4670/11338/6431/1207/25980/83759/10907/10921/6638/7919/6627/10657/23451/6606/6426/988/23020/11171/10772/96764/3190/10594/3191/51747/5411/83443/221662/9733/6427/3312/22827/64783/51574/58155/55660/23450/8899/6936/8175/26576/4809/54960/25862/23210/9416/58517/58509/6434/22794/9785/6637/24148/6629/9775/10992/51691/9343/27339/9584/97…	DDX46/PRPF39/PRDX6/SRSF3/DAZAP1/SNRNP70/YTHDC1/NCBP1/RBMX/RBM10/RBM4/SYNCRIP/CIRBP/HNRNPM/U2AF2/SRSF6/CLNS1A/AAR2/RBM4B/TXNL4A/RNPS1/SNRPN/DDX39B/SNRPA1/KHDRBS1/SF3B1/SMN1/SRSF1/CDC5L/SNRNP200/STRAP/SRSF10/TGS1/HNRNPK/PRPF8/HNRNPL/LUC7L3/PNN/SF3B5/RBM24/SART3/SRSF2/HSPA8/PUF60/RBM15/LARP7/PTBP2/PRPF40A/SF3B3/PRPF4B/GCFC2/SF3A2/SRPK3/SNU13/GEMIN8/USP49/JMJD6/DDX23/RBM25/CACTIN/TRA2B/CASC3/DHX38/SN…
CC	GO:0030667	secretory granule membrane	198	-0.588422	-1.72126	1.52986e-05	0.0122963	0.0116914	1564	tags=34%, list=15%, signal=30%	6518/50624/8372/53917/6845/51143/3690/51365/9545/5799/94103/202915/54495/4680/5269/3710/11001/102/3709/5284/5878/976/5874/9218/94121/5870/6809/3163/8987/5660/10159/4126/8826/967/535/8907/25798/9145/3708/2683/63910/51382/1604/6622/55754/8649/22931/1363/10043/9342/11031/3920/374395/5066/527/3958/1832/8773/1536/221/7879/1823/54832/334/3916/84418/928/9522	SLC2A5/CUZD1/HYAL3/RAB24/VAMP7/DYNC1LI1/ITGB3/PLA1A/RAB3D/PTPRN2/ORMDL3/TMEM184A/TMX3/CEACAM6/SERPINB6/ITPR3/SLC27A2/ADAM10/ITPR2/PIGR/RAB5C/ADGRE5/RAB27B/VAPA/SYTL4/RAB6A/STX3/HMOX2/STBD1/PSAP/ATP6AP2/MANBA/IQGAP1/CD63/ATP6V0A1/AP1M1/BRI3/SYNGR1/ITPR1/B4GALT1/SLC17A9/ATP6V1D/CD55/SNCA/TMEM30A/LAMTOR3/RAB18/CPE/TOM1/SNAP29/RAB31/LAMP2/TMEM179B/PAM/ATP6V0C/LGALS3/DSP/SNAP23/CYBB/ALDH3B1/RAB7A/DSC1…
BP	GO:0006397	mRNA processing	370	0.428352	1.54763	1.67813e-05	0.0126946	0.0120701	2666	tags=37%, list=25%, signal=29%	144983/9879/10898/55015/9588/6428/26528/6625/91746/51585/4686/27316/9924/8241/5936/10492/1153/4670/54890/151987/11051/2081/11338/6431/1207/25980/83759/10907/10921/6638/7919/6627/10657/84967/23451/6606/26993/1665/6426/8882/988/23020/11171/54439/22984/10772/96764/3190/10594/3191/51747/9810/5411/23091/83443/221662/9733/6427/6294/3312/22827/22985/64783/51574/58155/55660/23450/8899/6936/8175/10949/265…	HNRNPA1L2/DDX46/CPSF4/PRPF39/PRDX6/SRSF3/DAZAP1/SNRNP70/YTHDC1/PCF11/NCBP1/RBMX/PAN2/RBM10/RBM4/SYNCRIP/CIRBP/HNRNPM/ALKBH5/PPP4R2/NUDT21/ERN1/U2AF2/SRSF6/CLNS1A/AAR2/RBM4B/TXNL4A/RNPS1/SNRPN/DDX39B/SNRPA1/KHDRBS1/LSM10/SF3B1/SMN1/AKAP8L/DHX15/SRSF1/ZPR1/CDC5L/SNRNP200/STRAP/RBM27/PDCD11/SRSF10/TGS1/HNRNPK/PRPF8/HNRNPL/LUC7L3/RNF40/PNN/ZC3H13/SF3B5/RBM24/SART3/SRSF2/SAFB/HSPA8/PUF60/ACIN1/RBM15/L…
CC	GO:0010008	endosome membrane	370	-0.514856	-1.59935	1.97297e-05	0.0140958	0.0134024	1233	tags=23%, list=12%, signal=21%	79643/55823/6642/27072/8898/389541/9765/8724/5878/5874/23527/55737/257397/1185/10226/23221/57403/55041/29886/64145/51699/55851/10066/84313/537/10159/51762/10079/23545/1509/9230/11342/6643/967/535/567/9570/10490/150684/124997/1182/55207/9375/51510/23207/25849/9341/7314/5867/252839/9528/65082/55754/8649/84062/55198/10542/80762/223082/8766/4430/27131/11031/3920/1184/8763/10067/81609/527/11252/29965/…	CHMP6/VPS11/SNX1/VPS41/MTMR2/LAMTOR4/ZFYVE16/SNX3/RAB5C/RAB27B/ACAP2/VPS35/TAB3/CLCN6/PLIN3/RHOBTB2/RAB22A/PLEKHB2/SNX8/RBSN/VPS29/PSENEN/SCAMP2/VPS25/ATP6AP1/ATP6AP2/RAB8B/ATP9A/ATP6V0A2/CTSD/RAB11B/RNF13/SNX2/CD63/ATP6V0A1/B2M/GOSR2/VTI1B/COMMD1/WDR81/CLCN3/ARL8B/TM9SF2/CHMP5/PLEKHM2/PARM1/VAMP3/UBB/RAB4A/TMEM9/TMEM59/VPS33A/TMEM30A/LAMTOR3/DTNBP1/APPL2/LAMTOR5/NDFIP1/ZNRF2/RAB11A/MYO1B/SNX5/RA…
CC	GO:0005765	lysosomal membrane	299	-0.549922	-1.67777	2.34099e-05	0.0150525	0.0143121	1371	tags=29%, list=13%, signal=26%	4680/151636/128338/4891/256471/130340/79643/54978/55823/27072/25851/389541/5284/5878/9550/201931/9218/55737/1185/53346/10670/5826/84283/5660/528/10159/51374/4126/23545/1509/11342/967/2647/535/4074/8907/7107/25798/201163/9145/10490/23503/124997/1182/55207/2896/51510/23207/56848/529/5664/2683/252839/51382/29895/4035/9528/51606/112770/65082/1915/55754/8649/28962/55361/10043/2629/10542/206358/223082/…	CEACAM6/DTX3L/DRAM2/SLC11A2/MFSD8/AP1S3/CHMP6/SLC35F6/VPS11/VPS41/TECPR1/LAMTOR4/PIGR/RAB5C/ATP6V1G1/TMEM192/VAPA/VPS35/CLCN6/TM6SF1/RRAGA/ABCD4/TMEM79/PSAP/ATP6V1C1/ATP6AP2/ATRAID/MANBA/ATP6V0A2/CTSD/RNF13/CD63/BLOC1S1/ATP6V0A1/M6PR/AP1M1/GPR137B/BRI3/FLCN/SYNGR1/VTI1B/ZFYVE26/WDR81/CLCN3/ARL8B/GRN/CHMP5/PLEKHM2/SPHK2/ATP6V1E1/PSEN2/B4GALT1/TMEM9/ATP6V1D/MYLPF/LRP1/TMEM59/ATP6V1H/GLMP/VPS33A/EEF…
CC	GO:0098852	lytic vacuole membrane	299	-0.549922	-1.67777	2.34099e-05	0.0150525	0.0143121	1371	tags=29%, list=13%, signal=26%	4680/151636/128338/4891/256471/130340/79643/54978/55823/27072/25851/389541/5284/5878/9550/201931/9218/55737/1185/53346/10670/5826/84283/5660/528/10159/51374/4126/23545/1509/11342/967/2647/535/4074/8907/7107/25798/201163/9145/10490/23503/124997/1182/55207/2896/51510/23207/56848/529/5664/2683/252839/51382/29895/4035/9528/51606/112770/65082/1915/55754/8649/28962/55361/10043/2629/10542/206358/223082/…	CEACAM6/DTX3L/DRAM2/SLC11A2/MFSD8/AP1S3/CHMP6/SLC35F6/VPS11/VPS41/TECPR1/LAMTOR4/PIGR/RAB5C/ATP6V1G1/TMEM192/VAPA/VPS35/CLCN6/TM6SF1/RRAGA/ABCD4/TMEM79/PSAP/ATP6V1C1/ATP6AP2/ATRAID/MANBA/ATP6V0A2/CTSD/RNF13/CD63/BLOC1S1/ATP6V0A1/M6PR/AP1M1/GPR137B/BRI3/FLCN/SYNGR1/VTI1B/ZFYVE26/WDR81/CLCN3/ARL8B/GRN/CHMP5/PLEKHM2/SPHK2/ATP6V1E1/PSEN2/B4GALT1/TMEM9/ATP6V1D/MYLPF/LRP1/TMEM59/ATP6V1H/GLMP/VPS33A/EEF…
BP	GO:0044344	cellular response to fibroblast growth factor stimulus	54	0.682371	1.8665	3.25e-05	0.0199024	0.0189233	986	tags=20%, list=9%, signal=19%	56975/81848/2263/9365/53834/23767/1960/10252/2131/80199/1499	FAM20C/SPRY4/FGFR2/KL/FGFRL1/FLRT3/EGR3/SPRY1/EXT1/FUZ/CTNNB1
BP	GO:0071774	response to fibroblast growth factor	57	0.688035	1.90072	3.78457e-05	0.0221225	0.0210342	986	tags=21%, list=9%, signal=19%	56975/81848/2263/9365/53834/9592/23767/1960/10252/2131/80199/1499	FAM20C/SPRY4/FGFR2/KL/FGFRL1/IER2/FLRT3/EGR3/SPRY1/EXT1/FUZ/CTNNB1
BP	GO:0006403	RNA localization	156	0.523329	1.69511	4.1411e-05	0.0231542	0.0220151	2754	tags=46%, list=26%, signal=34%	144983/53371/1736/2091/6428/10644/91746/4686/23636/54890/4869/10576/57122/545/10574/10128/7203/3182/11260/7919/10657/26993/6426/55135/23511/23180/6741/10762/84248/10856/55706/23225/7514/51602/23299/6396/22948/8570/22794/24148/908/10575/55505/10204/11052/8607/55746/65083/29072/6432/8086/9444/87178/8888/29890/9804/65110/56943/4927/23279/9984/5073/10482/9793/8480/5976/3837/11269/1660/10211/3178	HNRNPA1L2/NUP54/DKC1/FBL/SRSF3/IGF2BP2/YTHDC1/NCBP1/NUP62/ALKBH5/NPM1/CCT2/NUP107/ATR/CCT7/LRPPRC/CCT3/HNRNPAB/XPOT/DDX39B/KHDRBS1/AKAP8L/SRSF1/WRAP53/NUP188/RFTN1/SSB/NUP50/FYTTD1/RUVBL2/NDC1/NUP210/XPO1/NOP58/BICD2/SEC13/CCT5/KHSRP/CASC3/PRPF6/CCT6A/CCT4/NOP10/NUTF2/CPSF6/RUVBL1/NUP133/NOL6/SETD2/SRSF7/AAAS/QKI/PNPT1/MCM3AP/RBM15B/TOMM20/UPF3A/ENY2/NUP88/NUP160/THOC1/PARN/NXF1/CKAP5/RAE1/UPF1/K…
CC	GO:0022625	cytosolic large ribosomal subunit	48	0.699822	1.89163	4.32444e-05	0.0231718	0.0220319	2664	tags=79%, list=25%, signal=60%	285855/6142/6137/65008/6157/6132/6135/6176/6159/6141/6160/6144/6168/6129/6125/25873/6175/6164/9349/6167/6154/23521/6147/6130/6146/6181/6156/6152/6170/6165/6134/6161/6133/6143/9045/6158/6173/11224	RPL7L1/RPL18A/RPL13/MRPL1/RPL27A/RPL8/RPL11/RPLP1/RPL29/RPL18/RPL31/RPL21/RPL37A/RPL7/RPL5/RPL36/RPLP0/RPL34/RPL23/RPL37/RPL26/RPL13A/RPL23A/RPL7A/RPL22/RPLP2/RPL30/RPL24/RPL39/RPL35A/RPL10/RPL32/RPL9/RPL19/RPL14/RPL28/RPL36A/RPL35
BP	GO:0071826	ribonucleoprotein complex subunit organization	148	0.526435	1.69574	5.51976e-05	0.0273859	0.0260387	2401	tags=45%, list=23%, signal=36%	55015/4839/91746/4686/10728/56342/23195/11051/6431/545/1207/25980/10907/7919/6135/23451/6606/6426/6209/23020/11171/10772/96764/10594/3692/6208/51747/10856/55052/9733/84231/22827/6125/23246/58155/8894/6936/8175/26576/4809/54960/9416/6175/84154/6637/24148/23521/6147/27339/11052/8607/6193/6223/1983/51631/6152/1653/55692/6234/22868/6232/10421/6134/8233/57819/56949/10181	PRPF39/NOP2/YTHDC1/NCBP1/PTGES3/PPAN/MDN1/NUDT21/SRSF6/ATR/CLNS1A/AAR2/TXNL4A/DDX39B/RPL11/SF3B1/SMN1/SRSF1/RPS15/SNRNP200/STRAP/SRSF10/TGS1/PRPF8/EIF6/RPS14/LUC7L3/RUVBL2/MRPL20/SART3/TRAF7/PUF60/RPL5/BOP1/PTBP2/EIF2S2/GCFC2/SF3A2/SRPK3/SNU13/GEMIN8/DDX23/RPLP0/RPF2/SNRPG/PRPF6/RPL13A/RPL23A/PRPF19/CPSF6/RUVBL1/RPS5/RPS19/EIF5/LUC7L2/RPL24/DDX1/LUC7L/RPS28/FASTKD2/RPS27/CD2BP2/RPL10/ZRSR2/LSM2/X…
BP	GO:0006260	DNA replication	217	0.482818	1.63155	5.74977e-05	0.0273859	0.0260387	1693	tags=27%, list=16%, signal=23%	6117/1956/3159/83743/54465/6119/4171/5111/4174/6241/2021/25942/6749/246243/4781/4173/5557/9767/64318/11169/545/11124/54107/8318/4175/54962/8882/2237/4172/7014/5426/58525/11232/146059/5001/10445/5928/604/9188/10856/5558/64710/3508/64769/23560/54617/5888/80010/56655/6742/51547/64785/9416/5982/55388/11073/253714/55704	RPA1/EGFR/HMGA1/GRWD1/ETAA1/RPA3/MCM2/PCNA/MCM5/RRM2/ENDOG/SIN3A/SSRP1/RNASEH1/NFIB/MCM4/PRIM1/JADE3/NOC3L/WDHD1/ATR/FAF1/POLE3/CDC45/MCM6/TIPIN/ZPR1/FEN1/MCM3/TERF2/POLE/WIZ/POLG2/CDAN1/ORC5/MCRS1/RBBP4/BCL6/DDX21/RUVBL2/PRIM2/NUCKS1/IGHMBP2/MEAF6/GTPBP4/INO80/RAD51/RMI1/POLE4/SSBP1/SIRT7/GINS3/DDX23/RFC2/MCM10/TOPBP1/MMS22L/CCDC88A
BP	GO:0010256	endomembrane system organization	378	-0.50782	-1.57853	5.53862e-05	0.0273859	0.0260387	1377	tags=22%, list=13%, signal=20%	5007/389668/1289/81562/51398/9381/23023/9217/79643/55300/55823/23271/124491/8724/50999/1861/57511/844/5048/10015/1452/94121/57403/5270/54943/6809/57097/64145/2010/5205/388552/84313/146456/284361/64083/998/26258/2647/84342/9145/19/10490/6647/282991/1182/55207/51510/23207/1785/55161/252839/8674/23435/83452/84272/4000/168620/22931/57142/55361/5728/84062/5594/9342/8766/51308/64689/27314/11252/7357/87…	OSBP/XKR9/COL5A1/LMAN2L/WDR83OS/OTOF/TMCC1/VAPB/CHMP6/PI4K2B/VPS11/CAMSAP2/TMEM170A/SNX3/TMED5/TOR1A/COG6/CASQ1/PAFAH1B1/PDCD6IP/CSNK1A1/SYTL4/RAB22A/SERPINE2/DNAJC28/STX3/PARP11/RBSN/EMD/ATP8B1/BLOC1S3/VPS25/TMED6/EMC10/GOLPH3/CDC42/BLOC1S6/BLOC1S1/COG8/SYNGR1/ABCA1/VTI1B/SOD1/BLOC1S2/CLCN3/ARL8B/CHMP5/PLEKHM2/DNM2/TMEM33/TMEM9/VAMP4/TARDBP/RAB33B/YIPF4/LMNA/BHLHA15/RAB18/RTN4/PI4K2A/PTEN/DTNBP1…
BP	GO:0034660	ncRNA metabolic process	431	0.4056	1.47545	6.0304e-05	0.0276968	0.0263342	2205	tags=30%, list=21%, signal=25%	1956/55636/5036/23405/84135/84128/6839/1736/10885/2091/4839/142940/285855/6227/25917/6894/4234/63899/55661/56342/114034/9330/705/10360/2193/23195/51605/9611/4790/54433/51106/23053/92342/92935/65008/57647/117246/10528/6135/54464/10927/10056/11137/54853/25896/55781/6209/26156/6229/22984/6741/80755/80149/6194/9875/3692/55226/6208/57038/113510/51018/90459/9188/6202/100129278/10199/6129/11056/27161/61…	EGFR/CHD7/PA2G4/DICER1/UTP15/WDR75/SUV39H1/DKC1/WDR3/FBL/NOP2/TRUB1/RPL7L1/RPS21/THUMPD3/TARBP1/METTL1/NSUN3/DDX27/PPAN/TOE1/GTF3C3/BYSL/NPM3/FARSA/MDN1/TRMT6/NCOR1/NFKB1/GAR1/TFB1M/ZSWIM8/METTL18/MARS2/MRPL1/DHX37/FTSJ3/NOP56/RPL11/XRN1/SPIN1/FARSB/PWP1/WDR55/INTS7/RIOK2/RPS15/RSL1D1/RPS24/PDCD11/SSB/AARSD1/ZC3H12A/RPS6/URB1/EIF6/NAT10/RPS14/RARS2/HELQ/RRP15/ERI1/DDX21/RPS8/TDRD15/MPHOSPH10/RPL7…
BP	GO:0008543	fibroblast growth factor receptor signaling pathway	38	0.739847	1.91722	7.3782e-05	0.0302713	0.0287821	986	tags=26%, list=9%, signal=24%	56975/81848/2263/9365/53834/23767/10252/2131/80199/1499	FAM20C/SPRY4/FGFR2/KL/FGFRL1/FLRT3/SPRY1/EXT1/FUZ/CTNNB1
BP	GO:0022618	ribonucleoprotein complex assembly	141	0.540768	1.74381	6.93906e-05	0.0302713	0.0287821	2401	tags=48%, list=23%, signal=37%	55015/4839/91746/4686/10728/56342/23195/11051/6431/545/1207/25980/10907/7919/6135/23451/6606/6426/6209/23020/11171/10772/96764/10594/3692/6208/51747/10856/55052/9733/84231/22827/6125/23246/58155/8894/6936/8175/26576/4809/54960/9416/6175/84154/6637/24148/23521/6147/27339/11052/8607/6193/6223/1983/51631/6152/1653/55692/6234/22868/6232/10421/6134/8233/57819/56949/10181	PRPF39/NOP2/YTHDC1/NCBP1/PTGES3/PPAN/MDN1/NUDT21/SRSF6/ATR/CLNS1A/AAR2/TXNL4A/DDX39B/RPL11/SF3B1/SMN1/SRSF1/RPS15/SNRNP200/STRAP/SRSF10/TGS1/PRPF8/EIF6/RPS14/LUC7L3/RUVBL2/MRPL20/SART3/TRAF7/PUF60/RPL5/BOP1/PTBP2/EIF2S2/GCFC2/SF3A2/SRPK3/SNU13/GEMIN8/DDX23/RPLP0/RPF2/SNRPG/PRPF6/RPL13A/RPL23A/PRPF19/CPSF6/RUVBL1/RPS5/RPS19/EIF5/LUC7L2/RPL24/DDX1/LUC7L/RPS28/FASTKD2/RPS27/CD2BP2/RPL10/ZRSR2/LSM2/X…
MF	GO:0004971	AMPA glutamate receptor activity	4	0.985414	1.58555	7.53251e-05	0.0302713	0.0287821	19	tags=25%, list=0%, signal=25%	2892	GRIA3
BP	GO:0008380	RNA splicing	325	0.422264	1.52106	7.29405e-05	0.0302713	0.0287821	2666	tags=39%, list=25%, signal=30%	144983/9879/55015/9588/79026/6428/27332/26528/6625/91746/4686/27316/8241/5936/10492/1153/4670/151987/2081/11338/6431/1207/25980/6207/83759/10907/10921/6638/7919/6627/10657/84967/23451/6606/26993/1665/6426/8882/988/23020/11171/10772/96764/3190/10594/3191/51747/5411/23091/83443/221662/10199/9733/6427/3312/22827/22985/64783/51574/58155/55660/23450/389677/8899/6936/8175/26576/4809/54960/25862/23210/9…	HNRNPA1L2/DDX46/PRPF39/PRDX6/AHNAK/SRSF3/ZNF638/DAZAP1/SNRNP70/YTHDC1/NCBP1/RBMX/RBM10/RBM4/SYNCRIP/CIRBP/HNRNPM/PPP4R2/ERN1/U2AF2/SRSF6/CLNS1A/AAR2/RPS13/RBM4B/TXNL4A/RNPS1/SNRPN/DDX39B/SNRPA1/KHDRBS1/LSM10/SF3B1/SMN1/AKAP8L/DHX15/SRSF1/ZPR1/CDC5L/SNRNP200/STRAP/SRSF10/TGS1/HNRNPK/PRPF8/HNRNPL/LUC7L3/PNN/ZC3H13/SF3B5/RBM24/MPHOSPH10/SART3/SRSF2/HSPA8/PUF60/ACIN1/RBM15/LARP7/PTBP2/PRPF40A/SF3B3/R…
BP	GO:0071103	DNA conformation change	84	0.605393	1.81396	9.77444e-05	0.0376647	0.0358118	1879	tags=32%, list=18%, signal=27%	6117/3159/55636/3148/4171/4174/80205/8940/10146/4173/3146/8318/6832/4175/4172/113510/10856/3508/1108/5888/6742/64785/5982/25913/8438/8607/1763	RPA1/HMGA1/CHD7/HMGB2/MCM2/MCM5/CHD9/TOP3B/G3BP1/MCM4/HMGB1/CDC45/SUPV3L1/MCM6/MCM3/HELQ/RUVBL2/IGHMBP2/CHD4/RAD51/SSBP1/GINS3/RFC2/POT1/RAD54L/RUVBL1/DNA2
MF	GO:0140640	catalytic activity, acting on a nucleic acid	445	0.392159	1.43433	9.95801e-05	0.0376647	0.0358118	2153	tags=29%, list=20%, signal=24%	9879/55636/23405/4343/55703/1736/2091/4839/79661/7516/25819/4171/5111/25917/4174/2021/6894/4234/80205/63899/9044/55661/10728/114034/9924/246243/90806/8940/2193/4436/54890/10146/4173/2081/5557/8091/51106/5442/92935/54107/57647/7919/6832/4175/117246/54784/54464/25996/10056/1665/2237/55718/4172/23020/7014/8635/80755/80149/96764/5426/11232/57696/57038/6188/113510/9533/1773/5928/90459/9188/10856/11056…	DDX46/CHD7/DICER1/MOV10/POLR3B/DKC1/FBL/NOP2/NEIL1/XRCC2/NOCT/MCM2/PCNA/THUMPD3/MCM5/ENDOG/TARBP1/METTL1/CHD9/NSUN3/BTAF1/DDX27/PTGES3/TOE1/PAN2/RNASEH1/ANGEL2/TOP3B/FARSA/MSH2/ALKBH5/G3BP1/MCM4/ERN1/PRIM1/HMGA2/TFB1M/POLRMT/MARS2/POLE3/DHX37/DDX39B/SUPV3L1/MCM6/FTSJ3/ALKBH4/XRN1/REXO2/FARSB/DHX15/FEN1/POLR3E/MCM3/SNRNP200/TERF2/RNASET2/AARSD1/ZC3H12A/TGS1/POLE/POLG2/DDX55/RARS2/RPS3/HELQ/POLR1C/…
BP	GO:1900029	positive regulation of ruffle assembly	11	-0.932875	-1.79251	0.000107344	0.0394413	0.037501	106	tags=27%, list=1%, signal=27%	64787/2059/79574	EPS8L2/EPS8/EPS8L3
BP	GO:0001822	kidney development	203	0.476386	1.60913	0.00011907	0.0425346	0.0404421	1303	tags=23%, list=12%, signal=21%	3280/168667/1958/2263/6469/9244/5629/56913/5125/8829/27302/5087/4435/5155/4953/4038/56603/1948/6659/7422/3570/10252/84445/57122/9231/2131/4318/255743/51804/282679/6662/1063/6385/1499/90780/80184/183/9784/4853/6492/25836/57216/57545/655/23129/7481/56998	HES1/BMPER/EGR1/FGFR2/SHH/CRLF1/PROX1/C1GALT1/PCSK5/NRP1/BMP10/PBX1/CITED1/PDGFB/ODC1/LRP4/CYP26B1/EFNB2/SOX4/VEGFA/IL6R/SPRY1/LZTS2/NUP107/DLG5/EXT1/MMP9/NPNT/SIX4/AQP11/SOX9/CENPF/SDC4/CTNNB1/PYGO2/CEP290/AGT/SNX17/NOTCH2/SIM1/NIPBL/VANGL2/CC2D2A/BMP7/PLXND1/WNT11/CTNNBIP1
MF	GO:0019838	growth factor binding	91	0.59288	1.8048	0.000123834	0.0430405	0.0409232	627	tags=24%, list=6%, signal=23%	3484/1956/64285/2263/7043/2321/9365/10952/53834/8829/114990/3643/25987/5155/3480/90/2064/3791/8539/3570/91/5654	IGFBP1/EGFR/RHBDF1/FGFR2/TGFB3/FLT1/KL/SEC61B/FGFRL1/NRP1/VASN/INSR/TSKU/PDGFB/IGF1R/ACVR1/ERBB2/KDR/API5/IL6R/ACVR1B/HTRA1
CC	GO:0005770	late endosome	204	-0.55973	-1.64716	0.00013464	0.045565	0.0433235	1233	tags=24%, list=12%, signal=22%	79643/55823/27072/66005/389541/5874/201931/55737/57403/1318/51699/5660/11342/967/4074/1317/9570/10490/124997/1182/55207/2896/51510/25849/9711/252839/9528/65082/55754/8649/10542/1514/79589/5594/8766/3920/1497/440335/29965/57406/7405/7879/388/3916/5641/950/23327/5604/302	CHMP6/VPS11/VPS41/CHID1/LAMTOR4/RAB27B/TMEM192/VPS35/RAB22A/SLC31A2/VPS29/PSAP/RNF13/CD63/M6PR/SLC31A1/GOSR2/VTI1B/WDR81/CLCN3/ARL8B/GRN/CHMP5/PARM1/RUBCN/TMEM9/TMEM59/VPS33A/TMEM30A/LAMTOR3/LAMTOR5/CTSL/RNF128/MAPK1/RAB11A/LAMP2/CTNS/SMIM22/CDIP1/ABHD6/UVRAG/RAB7A/RHOB/LAMP1/LGMN/SCARB2/NEDD4L/MAP2K1/ANXA2
BP	GO:0061025	membrane fusion	113	-0.628959	-1.73621	0.000140751	0.0464118	0.0441287	1337	tags=24%, list=13%, signal=21%	10815/9381/23673/55823/27072/9218/6809/51272/51762/26258/9570/10490/55207/9341/8674/10652/6622/84272/1514/9342/8773/7405/7879/11261/10282/928/302	CPLX1/OTOF/STX12/VPS11/VPS41/VAPA/STX3/BET1L/RAB8B/BLOC1S6/GOSR2/VTI1B/ARL8B/VAMP3/VAMP4/YKT6/SNCA/YIPF4/CTSL/SNAP29/SNAP23/UVRAG/RAB7A/CHP1/BET1/CD9/ANXA2
BP	GO:0001657	ureteric bud development	60	0.63941	1.7968	0.000153846	0.04895	0.0465419	1303	tags=33%, list=12%, signal=29%	3280/168667/2263/6469/9244/5087/4435/7422/10252/84445/255743/51804/6662/6385/1499/183/6492/655/7481/56998	HES1/BMPER/FGFR2/SHH/CRLF1/PBX1/CITED1/VEGFA/SPRY1/LZTS2/NPNT/SIX4/SOX9/SDC4/CTNNB1/AGT/SIM1/BMP7/WNT11/CTNNBIP1
BP	GO:0032392	DNA geometric change	78	0.605943	1.78785	0.000156061	0.04895	0.0465419	1879	tags=33%, list=18%, signal=28%	6117/3159/55636/3148/4171/4174/80205/10146/4173/3146/8318/6832/4175/4172/113510/10856/3508/1108/5888/6742/64785/5982/25913/8438/8607/1763	RPA1/HMGA1/CHD7/HMGB2/MCM2/MCM5/CHD9/G3BP1/MCM4/HMGB1/CDC45/SUPV3L1/MCM6/MCM3/HELQ/RUVBL2/IGHMBP2/CHD4/RAD51/SSBP1/GINS3/RFC2/POT1/RAD54L/RUVBL1/DNA2
BP	GO:0051339	regulation of lyase activity	33	-0.796323	-1.84304	0.000164473	0.049189	0.0467692	763	tags=24%, list=7%, signal=23%	9568/153/116/23479/11315/2771/29085/796	GABBR2/ADRB1/ADCYAP1/ISCU/PARK7/GNAI2/PHPT1/CALCA
CC	GO:0005775	vacuolar lumen	125	-0.620188	-1.73867	0.000162562	0.049189	0.0467692	1259	tags=32%, list=12%, signal=29%	3425/6383/66005/410/23324/1075/4060/1462/175/1511/2588/5660/2760/4126/3423/1509/2519/10097/2799/3988/2896/1727/196463/2629/1514/3074/5594/5538/3920/2720/2717/383/5641/950/6448/1508/3339/338/54749/302	IDUA/SDC2/CHID1/ARSA/MAN2B2/CTSC/LUM/VCAN/AGA/CTSG/GALNS/PSAP/GM2A/MANBA/IDS/CTSD/FUCA2/ACTR2/GNS/LIPA/GRN/CYB5R3/PLBD2/GBA/CTSL/HEXB/MAPK1/PPT1/LAMP2/GLB1/GLA/ARG1/LGMN/SCARB2/SGSH/CTSB/HSPG2/APOB/EPDR1/ANXA2
BP	GO:0008089	anterograde axonal transport	41	-0.771109	-1.84736	0.00017233	0.0503674	0.0478896	1291	tags=49%, list=12%, signal=43%	23162/23287/10749/4747/5874/55330/10947/388552/4130/26258/2647/3315/6647/282991/55207/22906/23095/84062/63915/84709	MAPK8IP3/AGTPBP1/KIF1C/NEFL/RAB27B/BLOC1S4/AP3M2/BLOC1S3/MAP1A/BLOC1S6/BLOC1S1/HSPB1/SOD1/BLOC1S2/ARL8B/TRAK1/KIF1B/DTNBP1/BLOC1S5/MGARP
MF	GO:0016247	channel regulator activity	76	-0.672684	-1.79091	0.000225261	0.0625289	0.0594529	677	tags=21%, list=6%, signal=20%	10490/27075/2281/3708/150684/4734/5592/6446/55800/2316/9368/5349/2669/11261/23327/29085	VTI1B/TSPAN13/FKBP1B/ITPR1/COMMD1/NEDD4/PRKG1/SGK1/SCN3B/FLNA/SLC9A3R1/FXYD3/GEM/CHP1/NEDD4L/PHPT1
MF	GO:0099106	ion channel regulator activity	74	-0.67372	-1.77298	0.000227999	0.0625289	0.0594529	677	tags=22%, list=6%, signal=20%	10490/27075/2281/3708/150684/4734/5592/6446/55800/2316/9368/5349/2669/11261/23327/29085	VTI1B/TSPAN13/FKBP1B/ITPR1/COMMD1/NEDD4/PRKG1/SGK1/SCN3B/FLNA/SLC9A3R1/FXYD3/GEM/CHP1/NEDD4L/PHPT1
BP	GO:0070167	regulation of biomineral tissue development	60	0.630806	1.77262	0.000228527	0.0625289	0.0594529	870	tags=22%, list=8%, signal=20%	56975/7480/2185/7043/9365/166929/197/23462/90/6546/4921/468/6662	FAM20C/WNT10B/PTK2B/TGFB3/KL/SGMS2/AHSG/HEY1/ACVR1/SLC8A1/DDR2/ATF4/SOX9
CC	GO:0016469	proton-transporting two-sector ATPase complex	19	-0.850307	-1.83124	0.000247984	0.0625308	0.0594546	1064	tags=79%, list=10%, signal=71%	9550/528/537/10159/23545/535/529/9296/51382/51606/147007/527/8992/440400/9114	ATP6V1G1/ATP6V1C1/ATP6AP1/ATP6AP2/ATP6V0A2/ATP6V0A1/ATP6V1E1/ATP6V1F/ATP6V1D/ATP6V1H/TMEM199/ATP6V0C/ATP6V0E1/RNASEK/ATP6V0D1
CC	GO:0033176	proton-transporting V-type ATPase complex	19	-0.850307	-1.83124	0.000247984	0.0625308	0.0594546	1064	tags=79%, list=10%, signal=71%	9550/528/537/10159/23545/535/529/9296/51382/51606/147007/527/8992/440400/9114	ATP6V1G1/ATP6V1C1/ATP6AP1/ATP6AP2/ATP6V0A2/ATP6V0A1/ATP6V1E1/ATP6V1F/ATP6V1D/ATP6V1H/TMEM199/ATP6V0C/ATP6V0E1/RNASEK/ATP6V0D1
BP	GO:0032508	DNA duplex unwinding	74	0.594847	1.75407	0.000240357	0.0625308	0.0594546	1879	tags=32%, list=18%, signal=27%	6117/3159/55636/4171/4174/80205/10146/4173/8318/6832/4175/4172/113510/10856/3508/1108/5888/6742/64785/5982/25913/8438/8607/1763	RPA1/HMGA1/CHD7/MCM2/MCM5/CHD9/G3BP1/MCM4/CDC45/SUPV3L1/MCM6/MCM3/HELQ/RUVBL2/IGHMBP2/CHD4/RAD51/SSBP1/GINS3/RFC2/POT1/RAD54L/RUVBL1/DNA2
BP	GO:0055067	monovalent inorganic cation homeostasis	90	-0.639642	-1.71544	0.00024632	0.0625308	0.0594546	919	tags=30%, list=9%, signal=28%	56996/537/10159/23545/535/3759/1182/2896/252839/476/51606/65082/10723/8671/5594/147007/5538/27131/51458/1636/7879/8992/2771/440400/9114/11261/23327	SLC12A9/ATP6AP1/ATP6AP2/ATP6V0A2/ATP6V0A1/KCNJ2/CLCN3/GRN/TMEM9/ATP1A1/ATP6V1H/VPS33A/SLC12A7/SLC4A4/MAPK1/TMEM199/PPT1/SNX5/RHCG/ACE/RAB7A/ATP6V0E1/GNAI2/RNASEK/ATP6V0D1/CHP1/NEDD4L
BP	GO:0072163	mesonephric epithelium development	61	0.638188	1.79699	0.000260231	0.0631429	0.0600367	1303	tags=33%, list=12%, signal=29%	3280/168667/2263/6469/9244/5087/4435/7422/10252/84445/255743/51804/6662/6385/1499/183/6492/655/7481/56998	HES1/BMPER/FGFR2/SHH/CRLF1/PBX1/CITED1/VEGFA/SPRY1/LZTS2/NPNT/SIX4/SOX9/SDC4/CTNNB1/AGT/SIM1/BMP7/WNT11/CTNNBIP1
BP	GO:0072164	mesonephric tubule development	61	0.638188	1.79699	0.000260231	0.0631429	0.0600367	1303	tags=33%, list=12%, signal=29%	3280/168667/2263/6469/9244/5087/4435/7422/10252/84445/255743/51804/6662/6385/1499/183/6492/655/7481/56998	HES1/BMPER/FGFR2/SHH/CRLF1/PBX1/CITED1/VEGFA/SPRY1/LZTS2/NPNT/SIX4/SOX9/SDC4/CTNNB1/AGT/SIM1/BMP7/WNT11/CTNNBIP1
BP	GO:0072001	renal system development	207	0.467417	1.57873	0.000268301	0.0638955	0.0607522	1303	tags=23%, list=12%, signal=20%	3280/168667/1958/2263/6469/9244/5629/56913/5125/8829/27302/5087/4435/5155/4953/4038/56603/1948/6659/7422/3570/10252/84445/57122/9231/2131/4318/255743/51804/282679/6662/1063/6385/1499/90780/80184/183/9784/4853/6492/25836/57216/57545/655/23129/7481/56998	HES1/BMPER/EGR1/FGFR2/SHH/CRLF1/PROX1/C1GALT1/PCSK5/NRP1/BMP10/PBX1/CITED1/PDGFB/ODC1/LRP4/CYP26B1/EFNB2/SOX4/VEGFA/IL6R/SPRY1/LZTS2/NUP107/DLG5/EXT1/MMP9/NPNT/SIX4/AQP11/SOX9/CENPF/SDC4/CTNNB1/PYGO2/CEP290/AGT/SNX17/NOTCH2/SIM1/NIPBL/VANGL2/CC2D2A/BMP7/PLXND1/WNT11/CTNNBIP1
CC	GO:0015934	large ribosomal subunit	96	0.562243	1.71359	0.000291912	0.0682543	0.0648966	2723	tags=56%, list=26%, signal=42%	285855/63899/6142/6137/65008/6157/6132/6135/6176/128308/28998/6159/6141/6160/6144/6168/65003/65005/6129/55052/6182/6125/25873/6175/6164/9349/6167/6154/23521/11222/6147/6130/78988/6146/6181/6156/6152/219927/6170/64976/6165/6134/6161/79590/6133/51318/6143/9045/6158/6173/11224/57129/84769/64978	RPL7L1/NSUN3/RPL18A/RPL13/MRPL1/RPL27A/RPL8/RPL11/RPLP1/MRPL55/MRPL13/RPL29/RPL18/RPL31/RPL21/RPL37A/MRPL11/MRPL9/RPL7/MRPL20/MRPL12/RPL5/RPL36/RPLP0/RPL34/RPL23/RPL37/RPL26/RPL13A/MRPL3/RPL23A/RPL7A/MRPL57/RPL22/RPLP2/RPL30/RPL24/MRPL21/RPL39/MRPL40/RPL35A/RPL10/RPL32/MRPL24/RPL9/MRPL35/RPL19/RPL14/RPL28/RPL36A/RPL35/MRPL47/MPV17L2/MRPL38
BP	GO:0045943	positive regulation of transcription by RNA polymerase I	20	0.812117	1.85738	0.000308048	0.0696787	0.0662509	917	tags=35%, list=9%, signal=32%	84135/7343/84128/9451/2064/468/11137	UTP15/UBTF/WDR75/EIF2AK3/ERBB2/ATF4/PWP1
BP	GO:0030004	cellular monovalent inorganic cation homeostasis	66	-0.677524	-1.75721	0.00030884	0.0696787	0.0662509	845	tags=32%, list=8%, signal=29%	537/10159/23545/535/3759/1182/2896/252839/476/51606/65082/8671/5594/147007/5538/7879/8992/440400/9114/11261/23327	ATP6AP1/ATP6AP2/ATP6V0A2/ATP6V0A1/KCNJ2/CLCN3/GRN/TMEM9/ATP1A1/ATP6V1H/VPS33A/SLC4A4/MAPK1/TMEM199/PPT1/RAB7A/ATP6V0E1/RNASEK/ATP6V0D1/CHP1/NEDD4L
BP	GO:0031016	pancreas development	56	0.653762	1.8039	0.000318691	0.0706546	0.0671788	996	tags=27%, list=9%, signal=24%	3280/6469/5629/5122/3643/3110/2494/9451/6659/3570/100381270/4221/6662/1499/9480	HES1/SHH/PROX1/PCSK1/INSR/MNX1/NR5A2/EIF2AK3/SOX4/IL6R/ZBED6/MEN1/SOX9/CTNNB1/ONECUT2
BP	GO:0016050	vesicle organization	229	-0.538129	-1.60603	0.000324154	0.0706546	0.0671788	1815	tags=30%, list=17%, signal=26%	1742/51028/9525/128866/6845/5119/301/51534/51160/59349/5861/23557/89781/10815/5007/23673/23023/10427/9217/79643/55300/55823/27072/9765/8724/9218/55330/5048/10015/57403/5270/6809/10802/388552/84313/51762/64083/26258/10113/2647/8907/19/10016/9570/10490/282991/10483/10981/1182/55207/51510/9341/440279/252839/8674/6622/84272/55361/84062/9342/8766/8773/7405/7879/950/63915/440400/10282/302	DLG4/VPS36/VPS4B/CHMP4B/VAMP7/CHMP1A/ANXA1/VTA1/VPS28/KLHL12/RAB1A/SNAPIN/HPS4/CPLX1/OSBP/STX12/TMCC1/SEC24B/VAPB/CHMP6/PI4K2B/VPS11/VPS41/ZFYVE16/SNX3/VAPA/BLOC1S4/PAFAH1B1/PDCD6IP/RAB22A/SERPINE2/STX3/SEC24A/BLOC1S3/VPS25/RAB8B/GOLPH3/BLOC1S6/PREB/BLOC1S1/AP1M1/ABCA1/PDCD6/GOSR2/VTI1B/BLOC1S2/SEC23B/RAB32/CLCN3/ARL8B/CHMP5/VAMP3/UNC13C/TMEM9/VAMP4/SNCA/YIPF4/PI4K2A/DTNBP1/SNAP29/RAB11A/SNAP23/U…
BP	GO:0110149	regulation of biomineralization	62	0.628248	1.7732	0.000343216	0.0723566	0.0687971	870	tags=21%, list=8%, signal=19%	56975/7480/2185/7043/9365/166929/197/23462/90/6546/4921/468/6662	FAM20C/WNT10B/PTK2B/TGFB3/KL/SGMS2/AHSG/HEY1/ACVR1/SLC8A1/DDR2/ATF4/SOX9
BP	GO:0007034	vacuolar transport	123	-0.604533	-1.68732	0.000341317	0.0723566	0.0687971	1805	tags=35%, list=17%, signal=29%	51028/9525/1176/128866/51172/6845/5119/51534/54664/51160/6293/23557/151636/79643/55823/27072/9765/79158/55737/64145/5660/84313/4074/23585/10490/55207/22906/2896/51510/4734/4035/65082/80762/3920/81609/7879/54832/388/3916/950/54741/114804/9114	VPS36/VPS4B/AP3S1/CHMP4B/NAGPA/VAMP7/CHMP1A/VTA1/TMEM106B/VPS28/VPS52/SNAPIN/DTX3L/CHMP6/VPS11/VPS41/ZFYVE16/GNPTAB/VPS35/RBSN/PSAP/VPS25/M6PR/TMEM50A/VTI1B/ARL8B/TRAK1/GRN/CHMP5/NEDD4/LRP1/VPS33A/NDFIP1/LAMP2/SNX27/RAB7A/VPS13C/RHOB/LAMP1/SCARB2/LEPROT/RNF157/ATP6V0D1
BP	GO:0018126	protein hydroxylation	26	0.768999	1.83464	0.000375555	0.077716	0.0738929	1761	tags=46%, list=17%, signal=39%	5351/64175/5033/283208/10609/8974/112399/55239/5352/112398/23210/55214	PLOD1/P3H1/P4HA1/P4HA3/P3H4/P4HA2/EGLN3/OGFOD1/PLOD2/EGLN2/JMJD6/P3H2
BP	GO:0050684	regulation of mRNA processing	104	0.550642	1.69611	0.000380724	0.077716	0.0738929	2754	tags=48%, list=26%, signal=36%	9588/6428/26528/6625/91746/4686/27316/8241/5936/1153/11051/11338/6431/10921/10657/10772/3190/3191/9810/221662/6427/6294/3312/22827/64783/51574/26576/79811/23210/58517/6434/27339/9584/11052/6651/6432/5978/9444/29890/57703/10181/10250/5725/1655/123169/10150/7536/79810/1660/3178	PRDX6/SRSF3/DAZAP1/SNRNP70/YTHDC1/NCBP1/RBMX/RBM10/RBM4/CIRBP/NUDT21/U2AF2/SRSF6/RNPS1/KHDRBS1/SRSF10/HNRNPK/HNRNPL/RNF40/RBM24/SRSF2/SAFB/HSPA8/PUF60/RBM15/LARP7/SRPK3/SLTM/JMJD6/RBM25/TRA2B/PRPF19/RBM39/CPSF6/SON/SRSF7/REST/QKI/RBM15B/CWC22/RBM5/SRRM1/PTBP1/DDX5/LEO1/MBNL2/SF1/PTCD2/DHX9/HNRNPA1
CC	GO:0022627	cytosolic small ribosomal subunit	36	0.710788	1.8119	0.000394584	0.0785823	0.0747165	2353	tags=78%, list=22%, signal=61%	6227/6233/6207/6209/6229/6194/6208/6188/6224/6205/83939/6202/6187/6218/6210/6222/6235/6189/6231/6217/6193/6223/6204/6201/6230/6234/6232/6228	RPS21/RPS27A/RPS13/RPS15/RPS24/RPS6/RPS14/RPS3/RPS20/RPS11/EIF2A/RPS8/RPS2/RPS17/RPS15A/RPS18/RPS29/RPS3A/RPS26/RPS16/RPS5/RPS19/RPS10/RPS7/RPS25/RPS28/RPS27/RPS23
BP	GO:0034470	ncRNA processing	344	0.405444	1.46072	0.000397189	0.0785823	0.0747165	2205	tags=30%, list=21%, signal=25%	1956/55636/5036/23405/84135/84128/6839/1736/10885/2091/4839/142940/285855/6227/25917/6894/4234/63899/55661/56342/114034/705/10360/23195/51605/9611/54433/51106/92342/65008/57647/117246/10528/6135/11137/54853/25896/55781/6209/26156/6229/22984/6741/80149/6194/9875/3692/55226/6208/113510/51018/90459/9188/6202/10199/6129/11056/27161/6125/23246/51602/51574/6218/23560/80745/81890/4809/51547/84549/339175…	EGFR/CHD7/PA2G4/DICER1/UTP15/WDR75/SUV39H1/DKC1/WDR3/FBL/NOP2/TRUB1/RPL7L1/RPS21/THUMPD3/TARBP1/METTL1/NSUN3/DDX27/PPAN/TOE1/BYSL/NPM3/MDN1/TRMT6/NCOR1/GAR1/TFB1M/METTL18/MRPL1/DHX37/FTSJ3/NOP56/RPL11/PWP1/WDR55/INTS7/RIOK2/RPS15/RSL1D1/RPS24/PDCD11/SSB/ZC3H12A/RPS6/URB1/EIF6/NAT10/RPS14/HELQ/RRP15/ERI1/DDX21/RPS8/MPHOSPH10/RPL7/DDX52/AGO2/RPL5/BOP1/NOP58/LARP7/RPS17/GTPBP4/THUMPD2/QTRT1/SNU13/SI…
MF	GO:0048306	calcium-dependent protein binding	48	-0.717485	-1.74636	0.000423352	0.0817746	0.0777518	1006	tags=27%, list=9%, signal=25%	10015/5881/7134/11075/5648/10016/7804/2/7140/170591/6284/11261/302	PDCD6IP/RAC3/TNNC1/STMN2/MASP1/PDCD6/LRP8/A2M/TNNT3/S100Z/S100A13/CHP1/ANXA2
BP	GO:0035442	dipeptide transmembrane transport	4	0.974997	1.56879	0.000432401	0.0817746	0.0777518	201	tags=50%, list=2%, signal=49%	23657/760	SLC7A11/CA2
BP	GO:0042938	dipeptide transport	4	0.974997	1.56879	0.000432401	0.0817746	0.0777518	201	tags=50%, list=2%, signal=49%	23657/760	SLC7A11/CA2
CC	GO:1904115	axon cytoplasm	54	-0.697354	-1.74859	0.000467941	0.0872134	0.082923	1291	tags=39%, list=12%, signal=34%	23162/23287/10749/4747/5874/55330/5048/10947/388552/4130/26258/2647/3315/6647/282991/55207/22906/23095/84062/63915/84709	MAPK8IP3/AGTPBP1/KIF1C/NEFL/RAB27B/BLOC1S4/PAFAH1B1/AP3M2/BLOC1S3/MAP1A/BLOC1S6/BLOC1S1/HSPB1/SOD1/BLOC1S2/ARL8B/TRAK1/KIF1B/DTNBP1/BLOC1S5/MGARP
BP	GO:0048024	regulation of mRNA splicing, via spliceosome	77	0.59344	1.74597	0.000484394	0.0879478	0.0836213	2641	tags=52%, list=25%, signal=39%	9588/6428/26528/6625/91746/4686/27316/8241/5936/1153/11338/6431/10921/10657/10772/3190/3191/221662/6427/3312/22827/64783/51574/23210/58517/6434/27339/9584/6651/6432/5978/9444/29890/57703/10181/10250/5725/1655/10150/7536	PRDX6/SRSF3/DAZAP1/SNRNP70/YTHDC1/NCBP1/RBMX/RBM10/RBM4/CIRBP/U2AF2/SRSF6/RNPS1/KHDRBS1/SRSF10/HNRNPK/HNRNPL/RBM24/SRSF2/HSPA8/PUF60/RBM15/LARP7/JMJD6/RBM25/TRA2B/PRPF19/RBM39/SON/SRSF7/REST/QKI/RBM15B/CWC22/RBM5/SRRM1/PTBP1/DDX5/MBNL2/SF1
CC	GO:0098793	presynapse	318	-0.490781	-1.50944	0.000485559	0.0879478	0.0836213	1460	tags=19%, list=14%, signal=17%	10858/7332/4983/8851/27445/10815/10987/9381/23043/23673/808/115827/1000/8898/4747/5338/132204/1861/5874/5217/55737/351/51248/6809/9378/57030/51762/26258/9230/2898/9145/10490/140730/1182/440279/1785/10681/148/8674/83452/6622/23095/10611/55361/84062/10567/114569/223082/9342/5538/1184/8773/26503/7879/3916/7476/115207/11315/9114/6513/9522/796	CYP46A1/UBE2L3/OPHN1/CDK5R1/PCLO/CPLX1/COPS5/OTOF/TNIK/STX12/CALM3/RAB3C/CDH2/MTMR2/NEFL/PLD2/SYNPR/TOR1A/RAB27B/PFN2/VPS35/APP/PDZD11/STX3/NRXN1/SLC17A7/RAB8B/BLOC1S6/RAB11B/GRIK2/SYNGR1/VTI1B/RIMS4/CLCN3/UNC13C/DNM2/GNB5/ADRA1A/VAMP4/RAB33B/SNCA/KIF1B/PDLIM5/PI4K2A/DTNBP1/RABAC1/MAL2/ZNRF2/SNAP29/PPT1/CLCN5/SNAP23/SLC17A5/RAB7A/LAMP1/WNT7A/KCTD12/PARK7/ATP6V0D1/SLC2A1/SCAMP1/CALCA
BP	GO:0030282	bone mineralization	77	0.592257	1.74249	0.000511493	0.0902849	0.0858434	870	tags=21%, list=8%, signal=19%	56975/7480/2263/2185/7043/9365/166929/197/9451/90/7286/8313/6546/4921/468/6662	FAM20C/WNT10B/FGFR2/PTK2B/TGFB3/KL/SGMS2/AHSG/EIF2AK3/ACVR1/TUFT1/AXIN2/SLC8A1/DDR2/ATF4/SOX9
BP	GO:0098930	axonal transport	54	-0.694268	-1.74086	0.000519524	0.0902849	0.0858434	1291	tags=39%, list=12%, signal=34%	23162/23287/10749/4747/5874/55330/5048/10947/388552/4130/26258/2647/3315/6647/282991/55207/22906/23095/84062/63915/84709	MAPK8IP3/AGTPBP1/KIF1C/NEFL/RAB27B/BLOC1S4/PAFAH1B1/AP3M2/BLOC1S3/MAP1A/BLOC1S6/BLOC1S1/HSPB1/SOD1/BLOC1S2/ARL8B/TRAK1/KIF1B/DTNBP1/BLOC1S5/MGARP
BP	GO:0043484	regulation of RNA splicing	110	0.529959	1.63388	0.000516865	0.0902849	0.0858434	2641	tags=46%, list=25%, signal=35%	9588/79026/6428/26528/6625/91746/4686/27316/8241/5936/1153/2081/11338/6431/6207/10921/10657/6426/8882/10772/3190/3191/221662/6427/3312/22827/64783/51574/58155/389677/23210/58517/6434/6231/27339/9584/6651/6432/5978/9444/29890/3187/57703/2521/10181/10250/5725/1655/57018/10150/7536	PRDX6/AHNAK/SRSF3/DAZAP1/SNRNP70/YTHDC1/NCBP1/RBMX/RBM10/RBM4/CIRBP/ERN1/U2AF2/SRSF6/RPS13/RNPS1/KHDRBS1/SRSF1/ZPR1/SRSF10/HNRNPK/HNRNPL/RBM24/SRSF2/HSPA8/PUF60/RBM15/LARP7/PTBP2/RBM12B/JMJD6/RBM25/TRA2B/RPS26/PRPF19/RBM39/SON/SRSF7/REST/QKI/RBM15B/HNRNPH1/CWC22/FUS/RBM5/SRRM1/PTBP1/DDX5/CCNL1/MBNL2/SF1
BP	GO:0000271	polysaccharide biosynthetic process	54	0.627563	1.71659	0.000536274	0.091953	0.0874295	718	tags=20%, list=7%, signal=19%	8908/7360/3643/2997/5155/23178/10728/4790/5509/2131/208	GYG2/UGP2/INSR/GYS1/PDGFB/PASK/PTGES3/NFKB1/PPP1R3D/EXT1/AKT2
MF	GO:0140571	transmembrane ascorbate ferrireductase activity	3	-0.992519	-1.51994	0.000566942	0.0959325	0.0912133	56	tags=67%, list=1%, signal=66%	220002/79901	CYB561A3/CYBRD1
BP	GO:0010750	positive regulation of nitric oxide mediated signal transduction	3	0.989552	1.47022	0.000580992	0.0970333	0.0922598	30	tags=33%, list=0%, signal=33%	1956	EGFR

## Sheet: TopGenes
cytosolic ribosome
Human	log2FoldChange	pvalue	padj
RPL7L1	0.395284	0.00182461	0.0289422
RPS21	0.265175	0.00211449	0.0325136
RPS27A	0.249777	0.00458032	0.0563774
RPL18A	0.27323	0.0083749	0.0837991
ribosome biogenesis & rRNA processing
Human	log2FoldChange	pvalue	padj
CHD7	0.521548	4.35856e-05	0.00171935
PA2G4	0.540451	5.08481e-05	0.00193982
UTP15	0.477731	0.000106496	0.00340681
SDAD1	0.496375	0.000259726	0.00675961
WDR75	0.494558	0.000312018	0.00769526
SUV39H1	0.859226	0.000446978	0.0101286
DKC1	0.45958	0.000465139	0.0104303
WDR3	0.559962	0.000677638	0.013893
FBL	0.532196	0.000714364	0.0145078
NOP2	0.569391	0.000993274	0.01878
RPL7L1	0.395284	0.00182461	0.0289422
RPS21	0.265175	0.00211449	0.0325136
NSUN3	0.981105	0.0034785	0.0469271
DDX27	0.544233	0.00371753	0.048968
PPAN	0.42629	0.00479648	0.0582377
BYSL	0.391291	0.00614754	0.0693393
URB2	0.78084	0.00643325	0.0710203
NPM3	0.461612	0.00651222	0.0713691
MDN1	0.593239	0.00669112	0.0724342
ABCE1	0.273285	0.00940211	0.0895578
small molecule biosynthetic process & cholesterol biosynthetic process
Human	log2FoldChange	pvalue	padj
PLTP	0.846285	1.85392e-13	1.55204e-10
HPRT1	1.06744	4.62746e-13	3.48656e-10
APOC2	0.594247	3.28325e-08	5.88991e-06
ACSS3	0.599977	3.64336e-07	3.70958e-05
PYCR1	1.0568	6.12125e-07	5.45806e-05
EGR1	1.95868	2.537e-06	0.000182919
ACER3	0.569494	3.55191e-06	0.000241098
PTK2B	1.02566	4.69045e-06	0.000310002
APOE	0.897768	8.34511e-06	0.000476681
SPTLC2	0.569117	9.55179e-06	0.000531129
BCO1	0.809034	1.52386e-05	0.000740746
CYP27A1	0.683858	5.88348e-05	0.0021519
PRKAG1	0.393811	6.89915e-05	0.00242339
PROX1	0.787467	7.66715e-05	0.00262582
PHGDH	1.4302	0.000113954	0.00354235
HSD17B7	2.15273	0.00012121	0.00371244
SCAP	0.787253	0.000185821	0.00524369
GGT5	0.675885	0.000215618	0.00585431
ELOVL4	0.628051	0.000271417	0.0070034
MTR	0.609827	0.000556157	0.0119515
ACLY	0.839679	0.000604702	0.0126735
MTHFD1L	0.89151	0.000768556	0.015407
DHCR7	0.784584	0.000908109	0.0174768
PMVK	0.583702	0.00132565	0.0230141
HMGCS1	1.68939	0.00185284	0.0292055
PLCG2	0.478395	0.00210013	0.0323257
EBP	1.16678	0.00225714	0.0340128
HMGCR	1.8435	0.00258285	0.0376047
AKR1A1	0.501447	0.00264591	0.0381175
TM7SF2	1.23582	0.00353468	0.0473458
DHCR24	0.719309	0.00450972	0.0557607
PTGES3	0.433678	0.0047342	0.0577182
SC5D	0.572991	0.00627121	0.0700571
ALDH18A1	0.293529	0.00667819	0.0723462
PLA2G1B	1.09162	0.00699807	0.0747951
ABCB11	0.41631	0.0073568	0.0770628
ISYNA1	1.05789	0.00774825	0.0796
PGK 1.00	0.305185	0.00812222	0.0823646
OGT	0.208586	0.00899818	0.087646
NFKB1	0.467987	0.0107685	0.0982263
